# Supplementary material for: Crystal structure of 3a,6,6,9a-tetra­methyl­dodeca­hydro­naphtho­[2,1-b]furan-2-ol
Source: Acta Crystallogr E Crystallogr Commun. 2015 Sep 12;71(Pt 10):o710–1. doi: 10.1107/S2056989015016370 (PMC4647384; doi:10.1107/S2056989015016370)
Supplement: Supplementary file 1 [file e-71-0o710-sup1.cif]

##############################################################################
#                                                                            #
# This CIF contains the data in a paper accepted for publication in          #
# Acta Crystallographica Section E. It conforms to the requirements of       #
# Notes for Authors for Acta Crystallographica Section E, and has been       #
# peer reviewed under the auspices of the IUCr Commission on Journals.       #
#                                                                            #
# Full details of the Crystallographic Information File format               #
# are given in the paper "The Crystallographic Information File (CIF):       #
# a New Standard Archive File for Crystallography" by S. R. Hall, F. H.      #
# Allen and I. D. Brown [Acta Cryst. (1991), A47, 655-685].                  #
#                                                                            #
# The current version of the core CIF dictionary is obtainable from          #
# ftp://ftp.iucr.org/pub/cif_core.dic.                                       #
#                                                                            #
# Software is freely available for graphical display of the structure(s)     #
# in this CIF. For information consult the CIF software page                 #
# http://www.iucr.org/resources/cif/software.                                #
#                                                                            #
# This file may be used for bona fide research purposes within the           #
# scientific community so long as proper attribution is given to the journal # 
# article from which it was obtained.                                        #
#                                                                            #
##############################################################################
data_I
_audit_creation_method     SHELXL-97
_database_code_depnum_ccdc_archive     'CCDC 1421899'
_chemical_name_systematic
;
3a,6,6,9a-Tetramethyldodecahydronaphtho[2,1-<i>b</i>]furan-2-ol
;
_chemical_name_common     ?
_chemical_formula_moiety     'C16 H28 O2'
_chemical_formula_sum     'C16 H28 O2'
_chemical_formula_iupac     'C16 H28 O2'
_chemical_formula_weight     252.38
_chemical_melting_point     ?
_symmetry_cell_setting     orthorhombic
_symmetry_space_group_name_H-M     'P 21 21 21'
_symmetry_space_group_name_Hall     'P 2ac 2ab'
loop_
    _symmetry_equiv_pos_as_xyz
    'x, y, z'
    '-x+1/2, -y, z+1/2'
    '-x, y+1/2, -z+1/2'
    'x+1/2, -y+1/2, -z'
_cell_length_a     7.1675(8)
_cell_length_b     11.2654(13)
_cell_length_c     18.144(2)
_cell_angle_alpha     90.00
_cell_angle_beta     90.00
_cell_angle_gamma     90.00
_cell_volume     1465.0(3)
_cell_formula_units_Z     4
_cell_measurement_reflns_used     2540
_cell_measurement_theta_min     3.06
_cell_measurement_theta_max     21.63
_cell_measurement_temperature     296(2)
_exptl_crystal_description     Block
_exptl_crystal_colour     colourless
_exptl_crystal_size_max     0.22
_exptl_crystal_size_mid     0.20
_exptl_crystal_size_min     0.18
_exptl_crystal_density_diffrn     1.144
_exptl_crystal_density_meas     ?
_exptl_crystal_density_method     'not measured'
_exptl_crystal_F_000     560
_exptl_absorpt_coefficient_mu     0.073
_exptl_absorpt_correction_type     multi-scan
_exptl_absorpt_process_details
;
(SADABS; Bruker, 2002)
;
_exptl_absorpt_correction_T_min     0.9842
_exptl_absorpt_correction_T_max     0.9870
_exptl_special_details     ?
_diffrn_ambient_temperature     296(2)
_diffrn_radiation_type     MoK\a
_diffrn_radiation_wavelength     0.71073
_diffrn_radiation_source     'fine-focus sealed tube'
_diffrn_radiation_monochromator     graphite
_diffrn_measurement_device_type     'Bruker SMART CCD'
_diffrn_measurement_method     'phi and omega scans'
_diffrn_detector_area_resol_mean     ?
_diffrn_reflns_number     9607
_diffrn_reflns_av_R_equivalents     0.0299
_diffrn_reflns_av_sigmaI/netI     0.0284
_diffrn_reflns_theta_min     2.13
_diffrn_reflns_theta_max     25.32
_diffrn_reflns_theta_full     25.32
_diffrn_measured_fraction_theta_max     0.997
_diffrn_measured_fraction_theta_full     0.997
_diffrn_reflns_limit_h_min     -8
_diffrn_reflns_limit_h_max     8
_diffrn_reflns_limit_k_min     -13
_diffrn_reflns_limit_k_max     13
_diffrn_reflns_limit_l_min     -21
_diffrn_reflns_limit_l_max     16
_diffrn_standards_number     ?
_diffrn_standards_interval_count     ?
_diffrn_standards_interval_time     ?
_diffrn_standards_decay_%     ?
_refine_special_details
;
Refinement of <i>F</i>^2^ against ALL reflections. The weighted <i>R</i>-factor
<i>wR</i> and goodness of fit <i>S</i> are based on <i>F</i>^2^, conventional
<i>R</i>-factors <i>R</i> are based on <i>F</i>, with <i>F</i> set to zero for
negative <i>F</i>^2^. The threshold expression of <i>F</i>^2^ >
\s(<i>F</i>^2^) is used only for calculating <i>R</i>-factors(gt) <i>etc</i>.
and is not relevant to the choice of reflections for refinement.
<i>R</i>-factors based on <i>F</i>^2^ are statistically about twice as large
as those based on <i>F</i>, and <i>R</i>- factors based on ALL data will be
even larger.
;
_reflns_number_total     2658
_reflns_number_gt     2299
_reflns_threshold_expression     I>2sigma(I)
_refine_ls_structure_factor_coef     Fsqd
_refine_ls_matrix_type     full
_refine_ls_R_factor_all     0.0545
_refine_ls_R_factor_gt     0.0462
_refine_ls_wR_factor_gt     0.1206
_refine_ls_wR_factor_ref     0.1272
_refine_ls_goodness_of_fit_ref     1.075
_refine_ls_restrained_S_all     1.080
_refine_ls_number_reflns     2658
_refine_ls_number_parameters     181
_refine_ls_number_restraints     1
_refine_ls_hydrogen_treatment     mixed
_refine_ls_weighting_scheme     calc
_refine_ls_weighting_details
         'calc w=1/[\s^2^(Fo^2^)+(0.0651P)^2^+0.2580P] where P=(Fo^2^+2Fc^2^)/3'
_atom_sites_solution_hydrogens     geom
_atom_sites_solution_primary     direct
_atom_sites_solution_secondary     difmap
_refine_ls_shift/su_max     0.000
_refine_ls_shift/su_mean     0.000
_refine_diff_density_max     0.402
_refine_diff_density_min     -0.195
_refine_ls_extinction_method     none
_refine_ls_extinction_coef     ?
loop_
    _atom_type_symbol
    _atom_type_description
    _atom_type_scat_dispersion_real
    _atom_type_scat_dispersion_imag
    _atom_type_scat_source
    'C' 'C' 0.0033 0.0016
                         'International Tables Vol C Tables 4.2.6.8 and 6.1.1.4'
    'H' 'H' 0.0000 0.0000
                         'International Tables Vol C Tables 4.2.6.8 and 6.1.1.4'
    'O' 'O' 0.0106 0.0060
                         'International Tables Vol C Tables 4.2.6.8 and 6.1.1.4'
_computing_data_collection
;
SMART (Bruker, 2002)
;
_computing_cell_refinement
;
SAINT (Bruker, 2002)
;
_computing_data_reduction
;
SAINT (Bruker, 2002)
;
_computing_structure_solution
;
SHELXS97 (Sheldrick, 2008)
;
_computing_structure_refinement
;
SHELXL97 (Sheldrick, 2008)
;
_computing_molecular_graphics
;
SHELXTL (Sheldrick, 2008) and PLATON (Spek, 2009)
;
_computing_publication_material
;
SHELXTL (Sheldrick, 2008)
;
loop_
    _atom_site_type_symbol
    _atom_site_label
    _atom_site_fract_x
    _atom_site_fract_y
    _atom_site_fract_z
    _atom_site_U_iso_or_equiv
    _atom_site_adp_type
    _atom_site_calc_flag
    _atom_site_refinement_flags
    _atom_site_occupancy
    _atom_site_symmetry_multiplicity
    _atom_site_disorder_assembly
    _atom_site_disorder_group
    C C1 0.0482(3) 0.86847(19) 0.67801(12) 0.0348(5) Uani d . 1 1 . .
    C C2 0.2058(3) 0.8474(2) 0.62309(12) 0.0392(5) Uani d . 1 1 . .
    C C3 0.3421(3) 0.7594(2) 0.65591(13) 0.0469(6) Uani d . 1 1 . .
    H H3A 0.4488 0.7504 0.6235 0.056 Uiso calc R 1 1 . .
    H H3B 0.2825 0.6826 0.6612 0.056 Uiso calc R 1 1 . .
    C C4 0.4067(3) 0.8050(2) 0.73202(13) 0.0443(5) Uani d . 1 1 . .
    H H4A 0.4901 0.7471 0.7539 0.053 Uiso calc R 1 1 . .
    H H4B 0.4759 0.8783 0.7255 0.053 Uiso calc R 1 1 . .
    C C5 0.2429(3) 0.82737(18) 0.78462(12) 0.0342(5) Uani d . 1 1 . .
    C C6 0.1029(3) 0.91962(17) 0.75332(11) 0.0339(5) Uani d . 1 1 . .
    C C7 0.1778(4) 1.04780(19) 0.74731(14) 0.0515(6) Uani d . 1 1 . .
    H H7A 0.1100 1.0896 0.7098 0.077 Uiso calc R 1 1 . .
    H H7B 0.3078 1.0459 0.7347 0.077 Uiso calc R 1 1 . .
    H H7C 0.1620 1.0875 0.7937 0.077 Uiso calc R 1 1 . .
    C C8 -0.0711(3) 0.9208(3) 0.80299(14) 0.0519(6) Uani d . 1 1 . .
    H H8A -0.1541 0.9836 0.7869 0.062 Uiso calc R 1 1 . .
    H H8B -0.1368 0.8460 0.7976 0.062 Uiso calc R 1 1 . .
    C C9 -0.0233(4) 0.9397(3) 0.88443(15) 0.0655(8) Uani d . 1 1 . .
    H H9A 0.0283 1.0186 0.8910 0.079 Uiso calc R 1 1 . .
    H H9B -0.1363 0.9343 0.9136 0.079 Uiso calc R 1 1 . .
    C C10 0.1147(4) 0.8493(3) 0.91114(14) 0.0620(8) Uani d . 1 1 . .
    H H10A 0.0560 0.7717 0.9097 0.074 Uiso calc R 1 1 . .
    H H10B 0.1444 0.8665 0.9622 0.074 Uiso calc R 1 1 . .
    C C11 0.2970(3) 0.8434(2) 0.86729(13) 0.0462(6) Uani d . 1 1 . .
    C C12 0.4061(5) 0.7330(3) 0.89311(17) 0.0775(9) Uani d . 1 1 . .
    H H12A 0.5323 0.7377 0.8756 0.116 Uiso calc R 1 1 . .
    H H12B 0.3480 0.6628 0.8738 0.116 Uiso calc R 1 1 . .
    H H12C 0.4059 0.7298 0.9460 0.116 Uiso calc R 1 1 . .
    C C13 0.4176(4) 0.9519(3) 0.88354(15) 0.0579(7) Uani d . 1 1 . .
    H H13A 0.5198 0.9547 0.8494 0.087 Uiso calc R 1 1 . .
    H H13B 0.4652 0.9468 0.9329 0.087 Uiso calc R 1 1 . .
    H H13C 0.3438 1.0226 0.8786 0.087 Uiso calc R 1 1 . .
    C C14 -0.1012(4) 0.9213(2) 0.62815(14) 0.0520(6) Uani d . 1 1 . .
    H H14A -0.0739 1.0033 0.6157 0.062 Uiso calc R 1 1 . .
    H H14B -0.2240 0.9166 0.6504 0.062 Uiso calc R 1 1 . .
    C C15 -0.0850(3) 0.8402(2) 0.56099(14) 0.0495(6) Uani d . 1 1 . .
    H H15 -0.112(4) 0.884(2) 0.5155(15) 0.059 Uiso calc . 1 1 . .
    C C16 0.3106(4) 0.9544(3) 0.59153(15) 0.0622(7) Uani d . 1 1 . .
    H H16A 0.3743 0.9313 0.5472 0.093 Uiso calc R 1 1 . .
    H H16B 0.3997 0.9823 0.6270 0.093 Uiso calc R 1 1 . .
    H H16C 0.2234 1.0166 0.5805 0.093 Uiso calc R 1 1 . .
    H H1 0.007(3) 0.7879(18) 0.6884(10) 0.024(5) Uiso d . 1 1 . .
    H H5 0.168(3) 0.751(2) 0.7848(12) 0.040(6) Uiso d . 1 1 . .
    O O1 0.1024(2) 0.79612(16) 0.56104(8) 0.0520(5) Uani d . 1 1 . .
    O O2 -0.2051(3) 0.7454(2) 0.56902(11) 0.0678(6) Uani d D 1 1 . .
    H H1O -0.242(4) 0.715(3) 0.5234(11) 0.081 Uiso d D 1 1 . .
loop_
    _atom_site_aniso_label
    _atom_site_aniso_U_11
    _atom_site_aniso_U_22
    _atom_site_aniso_U_33
    _atom_site_aniso_U_12
    _atom_site_aniso_U_13
    _atom_site_aniso_U_23
    C1 0.0291(10) 0.0358(11) 0.0396(11) 0.0007(9) 0.0009(9) -0.0037(9)
    C2 0.0342(10) 0.0491(12) 0.0342(11) -0.0040(10) 0.0055(10) -0.0055(10)
    C3 0.0352(11) 0.0571(14) 0.0485(14) 0.0072(11) 0.0082(11) -0.0129(11)
    C4 0.0313(10) 0.0529(13) 0.0485(14) 0.0097(10) 0.0001(10) -0.0055(10)
    C5 0.0331(10) 0.0328(10) 0.0368(11) -0.0020(9) 0.0018(9) -0.0018(9)
    C6 0.0270(9) 0.0355(10) 0.0393(11) 0.0012(9) 0.0011(9) -0.0073(9)
    C7 0.0607(15) 0.0336(12) 0.0601(15) 0.0041(11) -0.0055(13) -0.0088(11)
    C8 0.0304(11) 0.0749(16) 0.0503(14) 0.0045(11) 0.0059(11) -0.0221(13)
    C9 0.0430(13) 0.104(2) 0.0498(15) -0.0091(15) 0.0137(12) -0.0322(16)
    C10 0.0613(16) 0.090(2) 0.0352(13) -0.0243(16) 0.0041(13) -0.0063(13)
    C11 0.0474(13) 0.0528(13) 0.0385(12) -0.0035(11) -0.0058(11) -0.0025(10)
    C12 0.092(2) 0.078(2) 0.0620(18) 0.0127(19) -0.0247(18) 0.0158(15)
    C13 0.0434(13) 0.0751(17) 0.0551(15) -0.0065(13) -0.0103(13) -0.0149(14)
    C14 0.0439(13) 0.0601(15) 0.0520(14) 0.0096(12) -0.0092(12) -0.0063(12)
    C15 0.0407(12) 0.0673(15) 0.0404(13) -0.0035(12) -0.0050(11) -0.0024(12)
    C16 0.0648(16) 0.0754(18) 0.0463(14) -0.0191(15) 0.0090(14) 0.0086(13)
    O1 0.0417(8) 0.0749(11) 0.0393(9) -0.0020(9) 0.0020(8) -0.0166(8)
    O2 0.0591(11) 0.0950(15) 0.0494(11) -0.0205(11) -0.0057(10) -0.0045(10)
_geom_special_details
;
All e.s.d.'s (except the e.s.d. in the dihedral angle between two l.s. planes)
are estimated using the full covariance matrix. The cell e.s.d.'s are taken
into account individually in the estimation of e.s.d.'s in distances, angles
and torsion angles; correlations between e.s.d.'s in cell parameters are only
used when they are defined by crystal symmetry. An approximate (isotropic)
treatment of cell e.s.d.'s is used for estimating e.s.d.'s involving l.s.
planes.
;
loop_
    _geom_bond_atom_site_label_1
    _geom_bond_atom_site_label_2
    _geom_bond_site_symmetry_2
    _geom_bond_distance
    _geom_bond_publ_flag
    C1 C14 . 1.523(3) ?
    C1 C2 . 1.525(3) ?
    C1 C6 . 1.534(3) ?
    C2 O1 . 1.466(3) ?
    C2 C3 . 1.513(3) ?
    C2 C16 . 1.531(3) ?
    C3 C4 . 1.544(3) ?
    C4 C5 . 1.534(3) ?
    C5 C6 . 1.552(3) ?
    C5 C11 . 1.560(3) ?
    C6 C8 . 1.539(3) ?
    C6 C7 . 1.544(3) ?
    C8 C9 . 1.532(4) ?
    C9 C10 . 1.500(4) ?
    C10 C11 . 1.531(3) ?
    C11 C13 . 1.526(3) ?
    C11 C12 . 1.542(4) ?
    C14 C15 . 1.527(3) ?
    C15 O2 . 1.380(3) ?
    C15 O1 . 1.432(3) ?
loop_
    _geom_angle_atom_site_label_1
    _geom_angle_atom_site_label_2
    _geom_angle_atom_site_label_3
    _geom_angle_site_symmetry_1
    _geom_angle_site_symmetry_3
    _geom_angle
    _geom_angle_publ_flag
    C14 C1 C2 . . 101.16(18) ?
    C14 C1 C6 . . 124.19(19) ?
    C2 C1 C6 . . 116.81(16) ?
    O1 C2 C3 . . 111.75(18) ?
    O1 C2 C1 . . 100.87(15) ?
    C3 C2 C1 . . 108.84(18) ?
    O1 C2 C16 . . 105.71(18) ?
    C3 C2 C16 . . 110.26(19) ?
    C1 C2 C16 . . 119.00(19) ?
    C2 C3 C4 . . 109.12(18) ?
    C5 C4 C3 . . 112.42(17) ?
    C4 C5 C6 . . 112.15(17) ?
    C4 C5 C11 . . 115.27(17) ?
    C6 C5 C11 . . 115.79(17) ?
    C1 C6 C8 . . 108.51(17) ?
    C1 C6 C7 . . 112.17(19) ?
    C8 C6 C7 . . 108.36(19) ?
    C1 C6 C5 . . 103.87(16) ?
    C8 C6 C5 . . 108.38(18) ?
    C7 C6 C5 . . 115.30(17) ?
    C9 C8 C6 . . 112.63(18) ?
    C10 C9 C8 . . 111.4(2) ?
    C9 C10 C11 . . 115.1(2) ?
    C13 C11 C10 . . 110.4(2) ?
    C13 C11 C12 . . 107.4(2) ?
    C10 C11 C12 . . 108.0(2) ?
    C13 C11 C5 . . 114.8(2) ?
    C10 C11 C5 . . 107.00(18) ?
    C12 C11 C5 . . 109.0(2) ?
    C1 C14 C15 . . 100.75(19) ?
    O2 C15 O1 . . 108.5(2) ?
    O2 C15 C14 . . 109.4(2) ?
    O1 C15 C14 . . 106.16(19) ?
    C15 O1 C2 . . 109.75(17) ?
loop_
    _geom_hbond_atom_site_label_D
    _geom_hbond_atom_site_label_H
    _geom_hbond_atom_site_label_A
    _geom_hbond_site_symmetry_A
    _geom_hbond_distance_DH
    _geom_hbond_distance_HA
    _geom_hbond_distance_DA
    _geom_hbond_angle_DHA
    O2 H1O O1 4_466 0.934(18) 1.90(2) 2.773(2) 155(3)
data_New_Global_Publ_Block
_journal_date_recd_electronic     2015-08-29
_journal_date_accepted     2015-09-02
_journal_name_full     'Acta Crystallographica, Section E'
_journal_year     2015
_journal_volume     71
_journal_issue     10
_journal_page_first     o710
_journal_page_last     o711
_journal_paper_category     HO
_journal_paper_doi     10.1107/S2056989015016370
_journal_coeditor_code     SU5201
_publ_contact_author_name     'Sheng-Kun Li'
_publ_contact_author_address
;
Lab for Pesticide Synthesis,
Department of Pesticide Science,
College of Plant Protection,
Nanjing Agricultural University,
Weigang 1, Xuanwu District, Nanjing 210095,
People's Republic of China
;
_publ_contact_author_email     'saintkun001@njau.edu.cn'
_publ_contact_author_fax     '0086 025 84399753'
_publ_contact_author_phone     '0086 025 84399753'
_publ_section_title
;
Crystal structure of
3a,6,6,9a-tetramethyldodecahydronaphtho[2,1-<i>b</i>]furan-2-ol
;
loop_
    _publ_author_name
    _publ_author_footnote
    _publ_author_address
    'Shi, Xin-Wei' .
;
Xi'an Botanical Garden,
Institute of Botany of Shaanxi Province,
Xi'an 710061,
People's Republic of China
;
    'Li, Sheng-Kun' .
;
Lab for Pesticide Synthesis,
Department of Pesticide Science,
College of Plant Protection,
Nanjing Agricultural University,
Weigang 1, Xuanwu District, Nanjing 210095,
People's Republic of China
;
    'Li, Dang-Dang' .
;
Lab for Pesticide Synthesis,
Department of Pesticide Science,
College of Plant Protection,
Nanjing Agricultural University,
Weigang 1, Xuanwu District, Nanjing 210095,
People's Republic of China
;
    'Lu, Qiang-Qiang' .
;
Xi'an Botanical Garden,
Institute of Botany of Shaanxi Province,
Xi'an 710061,
People's Republic of China
;
_publ_section_synopsis     .
