# Supplementary material for: Crystal structure of 3a,6,6,9a-tetra­methyl­dodeca­hydro­naphtho­[2,1-b]furan-2-ol
Source: Acta Crystallogr E Crystallogr Commun. 2015 Sep 12;71(Pt 10):o710–1. doi: 10.1107/S2056989015016370 (PMC4647384; doi:10.1107/S2056989015016370)
Supplement: Supplementary file 2 [file e-71-0o710-Isup2.hkl]

# 
# h,k,l, Fc-squared, Fo-squared, sigma(Fo-squared) and status flag 
# 
data_I
_shelx_title ' 1 in P2(1)2(1)2(1)' 
_shelx_refln_list_code          4 
_shelx_F_calc_maximum      153.82 
_exptl_crystal_F_000       560.00 
_reflns_d_resolution_high  0.8309 
 
loop_ 
 _symmetry_equiv_pos_as_xyz 
 'x, y, z' 
 '-x+1/2, -y, z+1/2' 
 '-x, y+1/2, -z+1/2' 
 'x+1/2, -y+1/2, -z' 
 
_cell_length_a     7.1675 
_cell_length_b    11.2654 
_cell_length_c    18.1436 
_cell_angle_alpha  90.000 
_cell_angle_beta   90.000 
_cell_angle_gamma  90.000 
 
_shelx_F_squared_multiplier     1.000 
 
loop_ 
 _refln_index_h 
 _refln_index_k 
 _refln_index_l 
 _refln_F_squared_calc 
 _refln_F_squared_meas 
 _refln_F_squared_sigma 
 _refln_observed_status 
   2   0   0        3.24        1.67      0.63 o 
   4   0   0      951.96      973.39     11.96 o 
   6   0   0      532.68      497.85      8.74 o 
   8   0   0       34.52       42.38      3.79 o 
   1   1   0     8042.23     7119.92     44.41 o 
   2   1   0     2798.75     2584.65     32.79 o 
   3   1   0       80.66       78.23      1.65 o 
   4   1   0      102.10      108.14      2.23 o 
   5   1   0       16.94       14.87      1.19 o 
   6   1   0       28.55       24.43      2.42 o 
   7   1   0        0.34        0.30      0.98 o 
   8   1   0        0.67        1.73      1.12 o 
   0   2   0     2114.40     1897.82     14.01 o 
   1   2   0     7083.24     6809.40     57.21 o 
   2   2   0      791.58      757.42      5.52 o 
   3   2   0       27.42        8.74      0.74 o 
   4   2   0       11.40       15.97      1.04 o 
   5   2   0      412.18      407.59      5.39 o 
   6   2   0       16.65       24.72      1.73 o 
   7   2   0       38.78       43.06      3.03 o 
   8   2   0        8.26        9.87      1.51 o 
   1   3   0     1699.93     1505.55      9.76 o 
   2   3   0      136.75      152.33      2.54 o 
   3   3   0        1.53        1.17      0.44 o 
   4   3   0      159.14      145.97      2.54 o 
   5   3   0      105.44      104.22      3.37 o 
   6   3   0        1.32        1.81      0.92 o 
   7   3   0        6.07        4.18      1.26 o 
   8   3   0        0.51        0.42      1.43 o 
   0   4   0      101.94       54.05      1.98 o 
   1   4   0      106.26       92.70      2.18 o 
   2   4   0      115.14       80.12      2.79 o 
   3   4   0      265.70      237.38      3.41 o 
   4   4   0       10.18       13.41      0.97 o 
   5   4   0       23.73       20.87      1.36 o 
   6   4   0       93.77       80.88      2.64 o 
   7   4   0        2.41       -0.70      1.29 o 
   8   4   0        1.16        2.10      1.68 o 
   1   5   0      806.49      804.68      6.79 o 
   2   5   0     2216.61     2059.23     19.53 o 
   3   5   0       26.18       24.33      1.85 o 
   4   5   0       41.81       48.84      4.94 o 
   5   5   0        1.15       -0.80      0.80 o 
   6   5   0      131.72      147.36      4.64 o 
   7   5   0       32.65       34.24      2.94 o 
   8   5   0        6.27        3.17      2.03 o 
   0   6   0      252.99      251.23      4.56 o 
   1   6   0      170.67      197.15      3.14 o 
   2   6   0      255.84      294.51      5.21 o 
   3   6   0      151.18      182.73      4.32 o 
   4   6   0      137.47      131.53      4.13 o 
   5   6   0        8.62       10.32      1.71 o 
   6   6   0       16.44       14.22      2.42 o 
   7   6   0       16.44       18.59      3.89 o 
   1   7   0        1.03        1.58      0.67 o 
   2   7   0       17.54       14.88      1.63 o 
   3   7   0       74.31       85.20      3.79 o 
   4   7   0       53.36       64.88      3.49 o 
   5   7   0      121.74      125.70      4.24 o 
   6   7   0        8.95        8.50      1.94 o 
   7   7   0       28.48       24.01      3.08 o 
   0   8   0      235.11      209.44      4.73 o 
   1   8   0       84.76       80.77      2.75 o 
   2   8   0        2.52        4.16      1.63 o 
   3   8   0        3.89        4.79      1.41 o 
   4   8   0       29.00       25.07      2.71 o 
   5   8   0       19.11       18.44      2.28 o 
   6   8   0       65.20       66.89      4.14 o 
   1   9   0      185.53      186.76      4.72 o 
   2   9   0       14.30       16.96      2.02 o 
   3   9   0      132.24      137.38      4.76 o 
   4   9   0       71.13       70.61      4.28 o 
   5   9   0        0.00       -0.36      1.44 o 
   6   9   0        5.82        7.39      2.04 o 
   0  10   0      381.84      379.39      9.44 o 
   1  10   0       16.30       16.73      1.63 o 
   2  10   0       84.35       92.43      8.66 o 
   3  10   0       28.40       26.39      2.60 o 
   4  10   0       19.68       21.45      3.67 o 
   5  10   0        6.88        9.29      2.08 o 
   1  11   0       29.79       30.56      2.63 o 
   2  11   0       25.25       26.62      2.65 o 
   3  11   0        5.54        5.82      1.83 o 
   4  11   0        3.20        1.00      1.52 o 
   5  11   0        4.09        3.84      2.11 o 
   0  12   0       26.81       23.92      5.87 o 
   1  12   0       20.90       21.41      2.93 o 
   2  12   0       21.47       17.16      2.31 o 
   3  12   0        9.21        7.87      2.07 o 
   4  12   0        0.15        0.22      3.91 o 
   1  13   0        0.01        2.92      2.60 o 
   2  13   0        1.34        1.03      1.64 o 
   1   0   1     3692.06     3547.38     18.51 o 
   2   0   1       61.55       58.17      1.30 o 
   3   0   1       11.59       10.15      0.88 o 
   4   0   1      382.14      356.93      4.25 o 
   5   0   1       13.59       15.22      1.26 o 
   6   0   1       23.67       23.59      1.93 o 
   7   0   1       43.03       44.23      2.39 o 
   8   0   1        0.07        1.02      1.12 o 
  -8   1   1       10.08        9.43      1.50 o 
  -7   1   1       65.98       65.29      2.77 o 
  -6   1   1       10.31        7.17      1.25 o 
  -5   1   1      102.28      102.99      2.50 o 
  -4   1   1      196.09      186.23      2.93 o 
  -3   1   1      261.22      244.64      3.00 o 
  -2   1   1      587.53      539.81      4.63 o 
  -1   1   1     5398.68     5179.26     28.42 o 
   0   1   1     2710.57     2498.94     15.65 o 
   1   1   1     5399.74     5159.62     34.86 o 
   2   1   1      586.97      540.29      4.65 o 
   3   1   1      261.15      239.69      2.99 o 
   4   1   1      195.80      187.52      3.50 o 
   5   1   1      102.17      103.09      2.48 o 
   6   1   1       10.28        7.46      1.17 o 
   7   1   1       65.89       65.09      2.84 o 
   8   1   1       10.08        9.02      1.46 o 
  -8   2   1       11.28       10.86      1.53 o 
  -7   2   1       62.76       69.13      2.88 o 
  -6   2   1      370.54      361.25      5.16 o 
  -5   2   1       53.90       56.07      2.13 o 
  -4   2   1       45.50       40.10      1.58 o 
  -3   2   1       58.51       51.53      1.66 o 
  -2   2   1      429.76      405.86      3.41 o 
  -1   2   1     1858.92     1800.66     12.38 o 
   0   2   1    23661.76    21301.30    114.12 o 
   1   2   1     1859.65     1798.19     15.52 o 
   2   2   1      430.07      407.86      3.16 o 
   3   2   1       58.51       51.49      1.98 o 
   4   2   1       45.36       38.21      1.57 o 
   5   2   1       53.91       46.73      1.95 o 
   6   2   1      371.16      355.36      5.14 o 
   7   2   1       62.66       65.04      2.79 o 
   8   2   1       11.29        9.31      1.50 o 
  -8   3   1        0.71       -1.04      1.40 o 
  -7   3   1       44.80       41.18      2.28 o 
  -6   3   1       30.88       31.85      1.87 o 
  -5   3   1       53.38       57.97      2.16 o 
  -4   3   1       33.95       46.27      1.93 o 
  -3   3   1      305.49      293.29      3.58 o 
  -2   3   1      171.51      164.89      1.96 o 
  -1   3   1     1039.51     1098.56      8.08 o 
   0   3   1     1027.56      781.86      6.12 o 
   1   3   1     1040.92     1090.79      9.07 o 
   2   3   1      171.82      163.85      3.58 o 
   3   3   1      305.44      290.71      3.90 o 
   4   3   1       34.03       39.78      1.60 o 
   5   3   1       53.50       56.81      2.15 o 
   6   3   1       30.94       33.23      1.95 o 
   7   3   1       44.73       40.09      3.30 o 
   8   3   1        0.72        0.32      1.42 o 
  -8   4   1        8.51       10.59      2.50 o 
  -7   4   1       35.92       39.95      3.15 o 
  -6   4   1      193.21      201.50      5.04 o 
  -5   4   1      120.51      118.50      2.66 o 
  -4   4   1      493.33      460.81      5.95 o 
  -3   4   1      181.46      202.99      2.13 o 
  -2   4   1     1098.65     1244.66     14.00 o 
  -1   4   1     1587.33     1625.49     11.79 o 
   0   4   1      149.14      177.04      2.24 o 
   1   4   1     1588.45     1628.65     11.90 o 
   2   4   1     1098.80     1253.48     12.52 o 
   3   4   1      181.19      205.68      3.59 o 
   4   4   1      493.70      452.00      5.82 o 
   5   4   1      120.59      126.36      3.23 o 
   6   4   1      193.03      198.98      3.75 o 
   7   4   1       36.00       39.14      2.96 o 
   8   4   1        8.53       10.47      2.92 o 
  -8   5   1        5.34        1.30      3.48 o 
  -7   5   1       21.13       22.12      2.56 o 
  -6   5   1       41.21       41.47      2.93 o 
  -5   5   1      152.31      162.97      4.16 o 
  -4   5   1       12.26       13.17      1.71 o 
  -3   5   1      230.48      253.32      5.55 o 
  -2   5   1     1104.49     1114.47     13.78 o 
  -1   5   1      827.67      855.81      8.08 o 
   0   5   1       32.97       22.62      1.04 o 
   1   5   1      826.90      862.05      7.12 o 
   2   5   1     1103.69     1142.64     10.22 o 
   3   5   1      230.41      253.40      3.72 o 
   4   5   1       12.28       10.19      1.03 o 
   5   5   1      152.68      157.23      3.62 o 
   6   5   1       41.16       37.88      3.23 o 
   7   5   1       21.15       21.32      2.50 o 
   8   5   1        5.33        3.91      3.91 o 
  -7   6   1       18.62       23.86      2.70 o 
  -6   6   1       52.79       61.17      6.90 o 
  -5   6   1       64.78       63.28      3.48 o 
  -4   6   1      323.11      312.96      6.17 o 
  -3   6   1       67.31       62.48      4.42 o 
  -2   6   1       82.27       82.21      2.78 o 
  -1   6   1      370.97      380.02      4.76 o 
   0   6   1        3.49        2.75      0.60 o 
   1   6   1      370.91      387.77      5.12 o 
   2   6   1       82.14       79.12      2.35 o 
   3   6   1       67.35       59.65      2.88 o 
   4   6   1      323.17      316.79      5.41 o 
   5   6   1       64.71       68.29      3.64 o 
   6   6   1       52.82       54.52      3.50 o 
   7   6   1       18.58       19.87      2.52 o 
  -7   7   1       48.05       46.98      3.60 o 
  -6   7   1       28.74       29.01      2.75 o 
  -5   7   1      142.97      145.65      5.69 o 
  -4   7   1       66.78       57.69      3.33 o 
  -3   7   1       71.43       69.64      3.75 o 
  -2   7   1       50.15       67.74      4.05 o 
  -1   7   1       88.95       92.97      2.38 o 
   0   7   1       32.80       45.25      1.67 o 
   1   7   1       88.73       89.20      2.32 o 
   2   7   1       50.02       59.96      2.53 o 
   3   7   1       71.40       75.21      4.58 o 
   4   7   1       66.91       66.06      3.52 o 
   5   7   1      143.11      143.00      4.17 o 
   6   7   1       28.76       29.76      2.88 o 
   7   7   1       48.03       36.80      3.89 o 
  -6   8   1        0.06        2.74      1.53 o 
  -5   8   1        0.63        3.15      1.43 o 
  -4   8   1      103.82      111.06      4.35 o 
  -3   8   1      111.98      104.36      4.24 o 
  -2   8   1       90.24       94.67      3.67 o 
  -1   8   1       71.88       72.54      2.87 o 
   0   8   1        9.42       11.32      1.63 o 
   1   8   1       71.93       73.67      3.55 o 
   2   8   1       90.08       91.89      4.95 o 
   3   8   1      111.92      106.93      4.26 o 
   4   8   1      103.75      102.36      5.40 o 
   5   8   1        0.62        0.59      1.55 o 
   6   8   1        0.06       -0.41      1.43 o 
  -6   9   1       15.36       19.74      3.73 o 
  -5   9   1        5.39        1.93      1.57 o 
  -4   9   1      104.95      104.90      4.95 o 
  -3   9   1        8.19        5.61      1.58 o 
  -2   9   1       24.04       25.46      2.34 o 
  -1   9   1        9.17        8.73      1.24 o 
   0   9   1        0.71       15.75      8.32 o 
   1   9   1        9.15        8.28      1.25 o 
   2   9   1       24.05       23.10      2.20 o 
   3   9   1        8.20       10.88      1.88 o 
   4   9   1      104.81       99.80      4.69 o 
   5   9   1        5.36        7.90      2.72 o 
   6   9   1       15.34       14.26      2.34 o 
  -5  10   1        3.76        2.26      1.65 o 
  -4  10   1        2.54        1.28      1.49 o 
  -3  10   1        7.88        7.43      1.86 o 
  -2  10   1       21.70       22.24      2.35 o 
  -1  10   1       41.44       46.93      3.04 o 
   0  10   1      128.30      133.07      6.96 o 
   1  10   1       41.43       47.83      2.45 o 
   2  10   1       21.63       19.49      2.21 o 
   3  10   1        7.89        7.78      1.83 o 
   4  10   1        2.54        1.03      1.56 o 
   5  10   1        3.77        2.85      1.71 o 
  -5  11   1        2.83        3.74      2.32 o 
  -4  11   1        2.64        1.91      1.58 o 
  -3  11   1       41.72       40.26      3.22 o 
  -2  11   1       17.34       16.34      2.27 o 
  -1  11   1       17.99       15.22      2.08 o 
   0  11   1        1.24        2.57      1.24 o 
   1  11   1       17.98       16.84      2.58 o 
   2  11   1       17.37       18.70      2.21 o 
   3  11   1       41.71       51.75      3.67 o 
   4  11   1        2.62        1.66      1.60 o 
   5  11   1        2.83        2.21      2.75 o 
  -3  12   1        2.92        0.56      1.98 o 
  -2  12   1       17.09       21.33      2.56 o 
  -1  12   1        3.71        7.20      1.78 o 
   0  12   1        6.32        5.25      5.11 o 
   1  12   1        3.71        5.81      2.13 o 
   2  12   1       17.08       23.81      3.61 o 
   3  12   1        2.91        1.01      1.52 o 
  -2  13   1        0.41        0.58      1.63 o 
  -1  13   1       11.80       13.37      3.68 o 
   0  13   1        0.71        1.63      2.82 o 
   1  13   1       11.79       15.32      3.76 o 
   2  13   1        0.41        2.03      1.98 o 
   0   0   2     2613.90     2344.85     28.36 o 
   1   0   2      458.84      380.01      4.64 o 
   2   0   2       11.36       20.00      0.71 o 
   3   0   2       10.19        6.41      0.65 o 
   4   0   2       14.77       26.57      1.31 o 
   5   0   2        1.65        1.44      0.75 o 
   6   0   2       15.59       17.35      1.48 o 
   7   0   2      202.43      218.00      4.32 o 
   8   0   2        0.29       -0.31      1.21 o 
  -8   1   2        1.77        1.38      1.28 o 
  -7   1   2      175.14      179.02      3.93 o 
  -6   1   2       84.59       84.65      2.74 o 
  -5   1   2        2.11        1.13      1.13 o 
  -4   1   2      107.59      100.56      2.12 o 
  -3   1   2      114.72      118.93      2.03 o 
  -2   1   2      741.81      761.38      5.59 o 
  -1   1   2     2107.97     2061.92     17.15 o 
   0   1   2        1.18        2.86      0.28 o 
   1   1   2     2106.72     2059.49     13.98 o 
   2   1   2      741.29      758.01      6.76 o 
   3   1   2      114.98      117.14      2.04 o 
   4   1   2      107.36       95.60      2.14 o 
   5   1   2        2.12        1.73      0.75 o 
   6   1   2       84.58       85.36      3.71 o 
   7   1   2      175.04      170.11      3.89 o 
   8   1   2        1.78       -0.24      1.11 o 
  -8   2   2        8.06        8.66      1.66 o 
  -7   2   2       27.99       30.93      2.56 o 
  -6   2   2      307.04      297.16      5.45 o 
  -5   2   2       63.84       64.93      2.15 o 
  -4   2   2      143.36      152.92      2.66 o 
  -3   2   2      553.67      623.64      5.72 o 
  -2   2   2       12.17        6.08      0.69 o 
  -1   2   2      487.66      438.82      4.92 o 
   0   2   2     1383.43     1229.90     12.59 o 
   1   2   2      487.58      445.35      4.88 o 
   2   2   2       12.08        5.34      0.60 o 
   3   2   2      554.05      630.47      5.80 o 
   4   2   2      143.28      156.85      2.77 o 
   5   2   2       63.88       64.62      2.32 o 
   6   2   2      307.21      312.13      5.66 o 
   7   2   2       28.06       30.11      2.03 o 
   8   2   2        8.08        8.35      1.48 o 
  -8   3   2       11.44        7.76      2.32 o 
  -7   3   2        9.67       10.85      1.45 o 
  -6   3   2      102.45      102.65      2.95 o 
  -5   3   2      234.48      223.34      4.15 o 
  -4   3   2      238.44      222.00      3.20 o 
  -3   3   2        3.07        9.65      0.96 o 
  -2   3   2     1498.69     1594.72     11.80 o 
  -1   3   2      270.89      315.70      3.13 o 
   0   3   2      819.56      792.99      6.87 o 
   1   3   2      270.37      311.46      4.16 o 
   2   3   2     1499.03     1614.99     12.99 o 
   3   3   2        3.08        8.09      0.80 o 
   4   3   2      238.54      222.11      5.88 o 
   5   3   2      234.37      219.06      3.65 o 
   6   3   2      102.42      101.47      3.09 o 
   7   3   2        9.62       11.83      1.48 o 
   8   3   2       11.46       10.26      1.81 o 
  -8   4   2        9.83        5.72      2.30 o 
  -7   4   2       51.15       50.05      3.34 o 
  -6   4   2       40.85       47.18      2.41 o 
  -5   4   2      663.76      636.19      6.74 o 
  -4   4   2      486.20      476.79      5.07 o 
  -3   4   2       19.58       25.84      1.20 o 
  -2   4   2       12.86       14.68      0.54 o 
  -1   4   2     1522.93     1545.15     12.77 o 
   0   4   2      469.75      407.69      4.39 o 
   1   4   2     1524.02     1558.42     12.71 o 
   2   4   2       12.81       13.38      1.24 o 
   3   4   2       19.68       22.66      1.65 o 
   4   4   2      486.21      481.32      6.37 o 
   5   4   2      663.89      661.47     13.82 o 
   6   4   2       40.91       45.11      3.77 o 
   7   4   2       51.10       52.15      2.93 o 
   8   4   2        9.83        9.91      2.06 o 
  -7   5   2        2.66        1.82      1.47 o 
  -6   5   2       17.92       15.16      2.07 o 
  -5   5   2      321.70      310.81      5.23 o 
  -4   5   2       50.66       49.08      1.25 o 
  -3   5   2       71.27       89.55      2.96 o 
  -2   5   2       88.53       81.05      1.79 o 
  -1   5   2       39.21       45.34      1.62 o 
   0   5   2      131.41      133.33      2.42 o 
   1   5   2       39.29       46.15      1.56 o 
   2   5   2       88.53       82.51      2.66 o 
   3   5   2       70.98       85.09      2.82 o 
   4   5   2       50.65       48.43      1.93 o 
   5   5   2      321.57      314.72      5.21 o 
   6   5   2       18.01       18.55      2.29 o 
   7   5   2        2.66       -1.00      1.47 o 
  -7   6   2        5.01        3.58      1.73 o 
  -6   6   2       34.48       31.77      2.77 o 
  -5   6   2       26.82       34.77      2.72 o 
  -4   6   2      305.79      282.60      6.09 o 
  -3   6   2       16.33       10.54      1.51 o 
  -2   6   2      199.80      205.53      2.58 o 
  -1   6   2      129.24      123.12      2.51 o 
   0   6   2       40.18       48.00      1.66 o 
   1   6   2      129.47      123.83      2.58 o 
   2   6   2      199.44      202.73      5.40 o 
   3   6   2       16.33       15.86      1.69 o 
   4   6   2      305.75      299.18      4.63 o 
   5   6   2       26.85       29.10      2.58 o 
   6   6   2       34.50       30.14      2.77 o 
   7   6   2        5.01        4.14      1.68 o 
  -7   7   2       10.59       12.26      2.21 o 
  -6   7   2        0.96       -0.93      1.27 o 
  -5   7   2       55.86       43.45      3.68 o 
  -4   7   2      131.98      124.14      4.25 o 
  -3   7   2        1.59        2.74      1.35 o 
  -2   7   2      180.79      189.19      2.48 o 
  -1   7   2        2.98        4.96      0.89 o 
   0   7   2       29.18       25.57      2.17 o 
   1   7   2        3.00        2.52      0.73 o 
   2   7   2      181.00      182.57      5.84 o 
   3   7   2        1.57        4.48      1.27 o 
   4   7   2      131.93      133.00      4.23 o 
   5   7   2       56.01       56.85      3.05 o 
   6   7   2        0.97        1.85      1.54 o 
   7   7   2       10.57       13.30      3.18 o 
  -6   8   2       37.11       29.84      2.82 o 
  -5   8   2        4.46        3.82      1.60 o 
  -4   8   2       12.94       14.33      3.30 o 
  -3   8   2        6.44        6.26      1.56 o 
  -2   8   2       76.32       81.09      1.76 o 
  -1   8   2       18.01       19.02      1.46 o 
   0   8   2      144.08      164.61      3.31 o 
   1   8   2       17.92       20.39      1.41 o 
   2   8   2       76.14       82.92      3.55 o 
   3   8   2        6.44        7.69      1.64 o 
   4   8   2       12.88        7.49      1.70 o 
   5   8   2        4.46        3.96      1.35 o 
   6   8   2       37.15       30.83      2.98 o 
  -6   9   2       10.88       11.98      2.20 o 
  -5   9   2       20.93       22.90      3.10 o 
  -4   9   2       29.16       27.77      3.58 o 
  -3   9   2       25.20       22.20      2.65 o 
  -2   9   2       25.01       27.92      2.94 o 
  -1   9   2       75.43       73.09      2.71 o 
   0   9   2      121.31      121.68      3.17 o 
   1   9   2       75.37       70.06      3.43 o 
   2   9   2       24.96       29.22      2.47 o 
   3   9   2       25.19       26.65      2.44 o 
   4   9   2       29.13       28.33      2.74 o 
   5   9   2       20.97       19.30      2.50 o 
   6   9   2       10.86       11.95      2.30 o 
  -5  10   2       13.27       18.05      2.44 o 
  -4  10   2       17.23       16.69      2.30 o 
  -3  10   2       34.52       31.44      2.79 o 
  -2  10   2       11.08       11.51      1.85 o 
  -1  10   2        6.13        9.09      1.31 o 
   0  10   2        0.16        0.59      1.15 o 
   1  10   2        6.16        7.67      2.73 o 
   2  10   2       11.12       14.13      2.00 o 
   3  10   2       34.49       25.95      3.23 o 
   4  10   2       17.19       17.04      2.64 o 
   5  10   2       13.27       13.36      2.33 o 
  -4  11   2        9.08        7.55      2.00 o 
  -3  11   2        6.08        6.14      1.81 o 
  -2  11   2       28.12       26.22      2.59 o 
  -1  11   2        1.64        2.29      1.54 o 
   0  11   2       21.03       23.46      1.88 o 
   1  11   2        1.63        0.84      1.63 o 
   2  11   2       28.15       20.08      2.39 o 
   3  11   2        6.07       10.99      2.10 o 
   4  11   2        9.08       10.68      2.14 o 
  -3  12   2        4.02       -1.26      2.23 o 
  -2  12   2        3.09        3.29      1.68 o 
  -1  12   2       24.56       21.46      2.44 o 
   0  12   2        2.95        2.95      2.60 o 
   1  12   2       24.55       22.21      2.97 o 
   2  12   2        3.09        4.69      2.04 o 
   3  12   2        4.02        2.56      1.72 o 
  -2  13   2        3.56        1.03      1.62 o 
  -1  13   2        4.77        4.44      2.84 o 
   0  13   2        1.43        1.36      2.51 o 
   1  13   2        4.76        3.10      2.75 o 
   2  13   2        3.56        5.54      2.20 o 
   1   0   3      399.92      371.55     11.96 o 
   2   0   3      196.12      221.61      2.33 o 
   3   0   3       94.44       93.19      1.83 o 
   4   0   3       97.93       78.64      1.94 o 
   5   0   3       49.76       53.58      2.74 o 
   6   0   3      371.72      341.22      5.02 o 
   7   0   3        0.26        0.79      1.00 o 
   8   0   3        1.05       -0.15      1.23 o 
  -8   1   3        3.15        0.98      1.30 o 
  -7   1   3       17.48       18.64      1.72 o 
  -6   1   3       91.13       83.79      2.77 o 
  -5   1   3      151.55      142.04      2.89 o 
  -4   1   3        5.78        5.77      0.76 o 
  -3   1   3      362.76      329.93      4.54 o 
  -2   1   3     1586.34     1636.58     11.71 o 
  -1   1   3       84.63      121.28      1.72 o 
   0   1   3      308.32      322.21      3.50 o 
   1   1   3       84.67      123.34      2.04 o 
   2   1   3     1586.14     1614.56     14.56 o 
   3   1   3      362.38      328.25      4.46 o 
   4   1   3        5.80        4.66      0.78 o 
   5   1   3      151.56      147.39      2.97 o 
   6   1   3       91.17       85.40      2.90 o 
   7   1   3       17.55       21.53      1.80 o 
   8   1   3        3.14        0.26      1.20 o 
  -8   2   3       14.82       16.94      2.02 o 
  -7   2   3      134.03      132.61      3.50 o 
  -6   2   3       36.91       41.27      2.09 o 
  -5   2   3       95.09       93.03      2.48 o 
  -4   2   3      124.69      120.46      3.63 o 
  -3   2   3     1512.32     1564.78     11.97 o 
  -2   2   3      291.12      312.75      4.24 o 
  -1   2   3     1825.18     1711.58     15.00 o 
   0   2   3     4381.38     4234.43     59.77 o 
   1   2   3     1824.94     1729.39     26.89 o 
   2   2   3      290.92      315.05      3.70 o 
   3   2   3     1513.84     1573.51     15.09 o 
   4   2   3      124.59      125.11      2.46 o 
   5   2   3       95.04       94.50      2.56 o 
   6   2   3       36.80       36.82      2.25 o 
   7   2   3      134.15      133.48      4.34 o 
   8   2   3       14.81       17.79      2.09 o 
  -8   3   3       12.47       16.83      2.85 o 
  -7   3   3       53.36       55.53      2.58 o 
  -6   3   3       26.78       35.61      1.97 o 
  -5   3   3      294.64      282.55      4.14 o 
  -4   3   3        7.30        7.27      0.85 o 
  -3   3   3      984.37     1030.43     10.85 o 
  -2   3   3     2197.91     2123.25     22.60 o 
  -1   3   3      778.71      655.62      6.92 o 
   0   3   3       35.48       60.87      1.91 o 
   1   3   3      778.47      669.62      7.20 o 
   2   3   3     2197.54     2151.29     16.83 o 
   3   3   3      984.31     1022.89      9.67 o 
   4   3   3        7.32        7.66      1.02 o 
   5   3   3      294.46      280.09      4.77 o 
   6   3   3       26.79       33.18      2.21 o 
   7   3   3       53.42       59.95      3.14 o 
   8   3   3       12.46       15.04      2.22 o 
  -8   4   3        5.93        5.24      2.13 o 
  -7   4   3        5.98        6.71      2.07 o 
  -6   4   3       60.85       59.46      2.82 o 
  -5   4   3       39.62       47.79      2.24 o 
  -4   4   3      120.51      127.22      2.75 o 
  -3   4   3      108.42      111.44      2.43 o 
  -2   4   3      555.97      649.32      5.89 o 
  -1   4   3      130.61      121.92      2.31 o 
   0   4   3      641.48      586.19      5.85 o 
   1   4   3      130.81      121.34      2.15 o 
   2   4   3      555.63      658.46      7.82 o 
   3   4   3      108.70      112.58      2.18 o 
   4   4   3      120.44      126.34      3.07 o 
   5   4   3       39.69       47.93      3.06 o 
   6   4   3       61.01       60.71      3.08 o 
   7   4   3        5.94       10.67      3.46 o 
   8   4   3        5.90        6.54      2.25 o 
  -7   5   3        0.14       -0.07      1.42 o 
  -6   5   3       71.61       70.45      3.72 o 
  -5   5   3       44.26       55.89      3.37 o 
  -4   5   3      125.98      133.95      3.20 o 
  -3   5   3      155.12      144.98      2.48 o 
  -2   5   3     1199.17     1197.47      9.69 o 
  -1   5   3      136.81      139.47      2.84 o 
   0   5   3       36.70       31.17      1.42 o 
   1   5   3      137.15      145.09      9.94 o 
   2   5   3     1199.90     1211.66     12.74 o 
   3   5   3      155.19      143.56      3.57 o 
   4   5   3      126.05      130.80      2.82 o 
   5   5   3       44.18       56.01      2.91 o 
   6   5   3       71.65       75.81      4.20 o 
   7   5   3        0.14        0.94      1.44 o 
  -7   6   3        7.34        3.45      1.99 o 
  -6   6   3       15.34       13.19      1.94 o 
  -5   6   3      275.08      253.52      7.13 o 
  -4   6   3       89.09       92.04      4.07 o 
  -3   6   3       45.33       45.03      2.73 o 
  -2   6   3       91.85       92.77      1.79 o 
  -1   6   3      462.14      501.81      5.85 o 
   0   6   3      169.17      157.78      2.89 o 
   1   6   3      462.24      494.32      5.69 o 
   2   6   3       91.76       92.89      3.03 o 
   3   6   3       45.19       45.07      2.64 o 
   4   6   3       88.91       84.93      2.82 o 
   5   6   3      275.22      260.57      4.82 o 
   6   6   3       15.32       18.91      2.32 o 
   7   6   3        7.36        6.11      1.86 o 
  -7   7   3       20.55       21.91      4.06 o 
  -6   7   3        0.14        1.23      1.40 o 
  -5   7   3       58.91       51.98      3.99 o 
  -4   7   3       30.42       28.89      2.57 o 
  -3   7   3       20.74       24.32      2.13 o 
  -2   7   3        7.95        9.60      1.39 o 
  -1   7   3      341.10      340.83      4.83 o 
   0   7   3      226.06      210.46      3.55 o 
   1   7   3      341.21      347.63      4.73 o 
   2   7   3        7.93        7.59      1.38 o 
   3   7   3       20.74       21.34      2.09 o 
   4   7   3       30.38       36.63      2.76 o 
   5   7   3       58.87       56.81      3.08 o 
   6   7   3        0.14       -1.09      1.32 o 
   7   7   3       20.56       20.18      2.67 o 
  -6   8   3        2.66        1.77      1.44 o 
  -5   8   3       36.40       43.60      3.86 o 
  -4   8   3       54.34       52.37      3.42 o 
  -3   8   3       63.19       60.35      3.40 o 
  -2   8   3       13.47       15.85      1.41 o 
  -1   8   3        3.69        6.88      1.09 o 
   0   8   3      458.68      461.69      5.98 o 
   1   8   3        3.71        6.36      1.63 o 
   2   8   3       13.46       16.32      1.88 o 
   3   8   3       63.20       65.93      3.50 o 
   4   8   3       54.29       52.40      3.31 o 
   5   8   3       36.40       39.33      2.73 o 
   6   8   3        2.64        2.41      1.69 o 
  -6   9   3        2.57        2.40      1.54 o 
  -5   9   3        1.18       -0.44      1.41 o 
  -4   9   3        2.61        4.79      1.60 o 
  -3   9   3       54.19       53.61      3.43 o 
  -2   9   3      165.11      161.77      7.81 o 
  -1   9   3       97.58      100.11      4.97 o 
   0   9   3       36.47       33.08      1.96 o 
   1   9   3       97.62       98.73      3.61 o 
   2   9   3      165.14      138.47      4.35 o 
   3   9   3       54.17       61.08      4.52 o 
   4   9   3        2.61        0.46      1.32 o 
   5   9   3        1.18       -0.35      1.41 o 
   6   9   3        2.57        5.08      1.80 o 
  -5  10   3        3.00        2.52      1.78 o 
  -4  10   3        3.10        3.36      1.65 o 
  -3  10   3       16.08       15.11      2.29 o 
  -2  10   3       36.83       30.81      2.64 o 
  -1  10   3       63.35       67.32      2.88 o 
   0  10   3        8.10        5.86      1.22 o 
   1  10   3       63.42       62.84      4.18 o 
   2  10   3       36.87       33.12      2.77 o 
   3  10   3       16.08       14.68      2.10 o 
   4  10   3        3.10        2.00      1.50 o 
   5  10   3        2.98        2.67      1.72 o 
  -4  11   3       10.72       11.13      2.14 o 
  -3  11   3        8.25        7.26      1.89 o 
  -2  11   3        1.51       -0.88      1.32 o 
  -1  11   3       12.01       13.66      1.93 o 
   0  11   3        7.47        5.89      1.27 o 
   1  11   3       11.96       12.70      3.71 o 
   2  11   3        1.51        1.27      2.06 o 
   3  11   3        8.24        8.19      1.96 o 
   4  11   3       10.70       13.25      2.31 o 
  -3  12   3        2.30        3.46      1.77 o 
  -2  12   3        8.44        4.38      2.88 o 
  -1  12   3        4.45        3.14      1.55 o 
   0  12   3       47.35       41.42      5.20 o 
   1  12   3        4.46        4.44      2.00 o 
   2  12   3        8.45        5.78      2.95 o 
   3  12   3        2.30        3.40      2.06 o 
  -2  13   3        2.71       -0.10      1.90 o 
  -1  13   3       28.62       27.65      5.76 o 
   0  13   3        7.68        9.57      3.37 o 
   1  13   3       28.64       26.13      4.69 o 
   2  13   3        2.71       -1.62      2.29 o 
   0   0   4     8334.47     7622.99    124.36 o 
   1   0   4     1173.67     1033.14      9.03 o 
   2   0   4       42.84       56.78      1.19 o 
   3   0   4     1324.50     1425.72     11.13 o 
   4   0   4       23.71       35.33      1.50 o 
   5   0   4       58.28       51.13      2.01 o 
   6   0   4       39.04       31.76      1.85 o 
   7   0   4       28.47       26.48      2.23 o 
   8   0   4       24.73       26.37      2.45 o 
  -8   1   4        4.98        4.47      1.52 o 
  -7   1   4       61.45       62.53      3.32 o 
  -6   1   4       31.33       31.30      1.86 o 
  -5   1   4       96.21       88.99      2.95 o 
  -4   1   4       27.41       23.34      1.26 o 
  -3   1   4      961.89      980.38     12.11 o 
  -2   1   4      608.50      628.95      8.84 o 
  -1   1   4     1725.74     1644.48     16.41 o 
   0   1   4      520.74      510.08      8.57 o 
   1   1   4     1726.17     1648.52     14.12 o 
   2   1   4      608.21      610.23      6.62 o 
   3   1   4      961.49      971.55     10.71 o 
   4   1   4       27.38       25.38      1.36 o 
   5   1   4       96.20       94.40      6.27 o 
   6   1   4       31.31       30.31      1.87 o 
   7   1   4       61.54       68.14      2.92 o 
   8   1   4        4.99        4.51      1.67 o 
  -8   2   4        5.37        5.32      1.62 o 
  -7   2   4       29.11       29.94      2.31 o 
  -6   2   4       95.71       89.73      2.83 o 
  -5   2   4       38.18       39.97      1.84 o 
  -4   2   4      157.18      154.42      2.70 o 
  -3   2   4      141.02      142.31      2.61 o 
  -2   2   4     1050.58     1091.07     10.86 o 
  -1   2   4     1427.73     1265.56     16.40 o 
   0   2   4        1.62        6.18      1.11 o 
   1   2   4     1427.33     1276.22     13.36 o 
   2   2   4     1051.53     1099.04      9.52 o 
   3   2   4      141.10      144.43      5.05 o 
   4   2   4      157.16      151.29      3.17 o 
   5   2   4       38.18       42.46      2.21 o 
   6   2   4       95.79      100.06      3.40 o 
   7   2   4       29.08       27.12      2.67 o 
   8   2   4        5.35        5.75      1.80 o 
  -8   3   4       44.52       44.78      4.03 o 
  -7   3   4       71.15       81.96      4.02 o 
  -6   3   4       84.89       83.58      2.71 o 
  -5   3   4       58.67       60.40      2.49 o 
  -4   3   4      284.05      325.68      4.63 o 
  -3   3   4      766.72      776.56      8.97 o 
  -2   3   4      149.77      164.53      2.86 o 
  -1   3   4      822.46      864.54     10.07 o 
   0   3   4       68.64       75.54      3.21 o 
   1   3   4      822.30      881.27     10.33 o 
   2   3   4      149.90      166.63      8.18 o 
   3   3   4      766.64      792.20      7.93 o 
   4   3   4      283.75      324.28      4.86 o 
   5   3   4       58.69       60.73      3.49 o 
   6   3   4       84.94       77.12      3.24 o 
   7   3   4       71.30       84.75      5.71 o 
   8   3   4       44.46       44.00      3.45 o 
  -8   4   4        7.40        8.35      2.40 o 
  -7   4   4       30.72       28.69      3.38 o 
  -6   4   4        5.80        5.17      1.19 o 
  -5   4   4      256.58      252.53      4.44 o 
  -4   4   4       23.46       29.74      1.65 o 
  -3   4   4      613.42      595.87     23.36 o 
  -2   4   4      296.15      312.93      3.70 o 
  -1   4   4      247.95      249.68      3.56 o 
   0   4   4       93.49      115.77      3.10 o 
   1   4   4      247.53      257.53      4.77 o 
   2   4   4      295.36      313.90      4.80 o 
   3   4   4      613.36      588.60      6.84 o 
   4   4   4       23.53       27.54      1.75 o 
   5   4   4      256.64      242.30      6.38 o 
   6   4   4        5.77        4.34      1.25 o 
   7   4   4       30.80       31.96      2.46 o 
   8   4   4        7.41        6.39      2.33 o 
  -7   5   4        0.61        1.67      1.69 o 
  -6   5   4       19.50       21.02      2.48 o 
  -5   5   4       25.83       19.90      1.58 o 
  -4   5   4      141.90      130.29      3.75 o 
  -3   5   4       54.95       54.46      1.66 o 
  -2   5   4      758.13      802.04      7.25 o 
  -1   5   4      263.40      282.45      4.00 o 
   0   5   4      355.92      348.79      5.00 o 
   1   5   4      263.27      281.73      4.27 o 
   2   5   4      757.65      790.12     11.08 o 
   3   5   4       55.04       61.88      2.81 o 
   4   5   4      142.14      131.53      5.46 o 
   5   5   4       25.93       19.97      1.98 o 
   6   5   4       19.47       22.20      1.97 o 
   7   5   4        0.61        1.80      1.51 o 
  -7   6   4        2.53        0.54      1.69 o 
  -6   6   4        5.30        5.39      1.67 o 
  -5   6   4       12.47       18.36      2.12 o 
  -4   6   4      115.02      119.87      2.78 o 
  -3   6   4      128.57      131.92      3.15 o 
  -2   6   4      403.20      401.14      4.54 o 
  -1   6   4      187.29      196.71      3.45 o 
   0   6   4        0.55        1.13      0.70 o 
   1   6   4      187.25      191.58      3.56 o 
   2   6   4      402.82      412.06      8.52 o 
   3   6   4      128.51      136.81      3.84 o 
   4   6   4      115.01      107.97      3.73 o 
   5   6   4       12.47       16.41      2.08 o 
   6   6   4        5.29        4.87      1.61 o 
   7   6   4        2.53        2.62      1.65 o 
  -7   7   4       14.09       17.31      2.97 o 
  -6   7   4       26.89       26.33      3.55 o 
  -5   7   4       46.90       58.27      4.15 o 
  -4   7   4       19.83       19.99      2.16 o 
  -3   7   4      150.40      153.27      4.39 o 
  -2   7   4      140.71      131.79      3.19 o 
  -1   7   4      470.30      445.52      5.81 o 
   0   7   4       65.59       71.59      2.60 o 
   1   7   4      470.18      448.29      6.59 o 
   2   7   4      140.63      132.06      4.58 o 
   3   7   4      150.33      167.01      5.65 o 
   4   7   4       19.80       22.99      2.19 o 
   5   7   4       46.91       55.83      3.74 o 
   6   7   4       26.81       24.14      2.64 o 
   7   7   4       14.12       17.07      2.49 o 
  -6   8   4       12.16       10.72      2.01 o 
  -5   8   4        5.40        8.56      2.27 o 
  -4   8   4       10.29       10.15      1.89 o 
  -3   8   4        5.81       13.41      2.13 o 
  -2   8   4      167.11      166.86      3.48 o 
  -1   8   4      181.92      171.51      3.89 o 
   0   8   4      177.04      167.03      5.27 o 
   1   8   4      181.83      166.80      4.49 o 
   2   8   4      167.18      170.34      4.60 o 
   3   8   4        5.81       12.46      1.82 o 
   4   8   4       10.30       11.21      1.83 o 
   5   8   4        5.40        8.39      1.64 o 
   6   8   4       12.15       15.28      2.70 o 
  -6   9   4        3.50        5.59      1.83 o 
  -5   9   4       26.65       31.87      3.09 o 
  -4   9   4       15.38       15.83      2.26 o 
  -3   9   4       15.82       13.75      2.03 o 
  -2   9   4       17.37       21.59      2.52 o 
  -1   9   4       53.33       55.97      2.59 o 
   0   9   4       60.67       67.08      3.77 o 
   1   9   4       53.32       55.62      3.48 o 
   2   9   4       17.39       16.79      2.34 o 
   3   9   4       15.82       15.27      2.01 o 
   4   9   4       15.39       15.74      2.13 o 
   5   9   4       26.64       28.63      2.56 o 
   6   9   4        3.51        3.75      1.75 o 
  -5  10   4        2.45       -1.52      1.52 o 
  -4  10   4        4.16        4.98      1.79 o 
  -3  10   4       29.54       24.93      2.66 o 
  -2  10   4        0.80        1.35      1.40 o 
  -1  10   4       28.94       31.07      2.10 o 
   0  10   4      166.11      172.77      4.51 o 
   1  10   4       28.91       29.48      3.03 o 
   2  10   4        0.79        2.94      1.65 o 
   3  10   4       29.54       26.86      2.95 o 
   4  10   4        4.15        2.19      2.38 o 
   5  10   4        2.46        2.38      1.69 o 
  -4  11   4        8.12        9.62      2.16 o 
  -3  11   4       12.31       11.69      2.13 o 
  -2  11   4       38.31       31.06      2.76 o 
  -1  11   4       36.98       31.76      3.23 o 
   0  11   4       42.99       43.42      2.81 o 
   1  11   4       37.04       38.04      3.55 o 
   2  11   4       38.30       37.23      3.64 o 
   3  11   4       12.32       12.11      2.48 o 
   4  11   4        8.11        6.17      2.24 o 
  -3  12   4        3.78        0.97      1.61 o 
  -2  12   4       15.14       20.28      3.45 o 
  -1  12   4        1.06        0.76      1.66 o 
   0  12   4        2.96        7.07      2.84 o 
   1  12   4        1.05        0.45      1.73 o 
   2  12   4       15.14       15.65      2.74 o 
   3  12   4        3.78        3.41      1.99 o 
  -1  13   4       17.47       21.91      7.83 o 
   0  13   4        1.45        2.86      2.75 o 
   1  13   4       17.49        9.29      3.30 o 
   1   0   5     1637.70     1571.67     13.51 o 
   2   0   5        8.56        5.75      1.36 o 
   3   0   5     2169.00     2349.90     23.80 o 
   4   0   5       30.07       50.71      2.24 o 
   5   0   5       27.01       31.03      1.76 o 
   6   0   5        3.06        3.19      1.36 o 
   7   0   5        2.43        0.64      1.23 o 
   8   0   5        5.59        4.59      1.55 o 
  -8   1   5        5.52        5.15      1.57 o 
  -7   1   5      282.00      274.58      5.63 o 
  -6   1   5       32.49       32.23      2.24 o 
  -5   1   5      147.88      164.25      7.20 o 
  -4   1   5       69.90       76.56      2.09 o 
  -3   1   5      968.70     1027.79      8.90 o 
  -2   1   5     2184.41     2194.15     21.86 o 
  -1   1   5      725.89      608.99     11.20 o 
   0   1   5       18.51       36.65      3.37 o 
   1   1   5      725.85      612.43      9.67 o 
   2   1   5     2184.59     2172.27     22.02 o 
   3   1   5      968.11     1014.95     12.96 o 
   4   1   5       69.85       76.04      2.26 o 
   5   1   5      147.95      155.87      4.04 o 
   6   1   5       32.50       33.10      2.60 o 
   7   1   5      282.25      283.62      9.41 o 
   8   1   5        5.52        5.71      1.84 o 
  -8   2   5       44.51       49.98      3.56 o 
  -7   2   5        4.54        6.09      1.66 o 
  -6   2   5      142.86      136.32      5.94 o 
  -5   2   5       45.05       48.75      2.70 o 
  -4   2   5      290.40      302.13      4.35 o 
  -3   2   5     1478.73     1546.46     13.19 o 
  -2   2   5      579.42      577.82      6.38 o 
  -1   2   5      432.75      401.62      5.80 o 
   0   2   5       13.44       18.68      1.39 o 
   1   2   5      432.82      406.14      7.22 o 
   2   2   5      579.50      572.88      6.30 o 
   3   2   5     1477.50     1521.77     14.97 o 
   4   2   5      290.80      303.05      5.04 o 
   5   2   5       45.02       50.33      3.53 o 
   6   2   5      142.68      139.89      5.08 o 
   7   2   5        4.57        6.93      1.98 o 
   8   2   5       44.49       51.31      3.75 o 
  -8   3   5        4.59        5.10      2.13 o 
  -7   3   5       15.85       17.36      2.22 o 
  -6   3   5       30.95       29.67      1.98 o 
  -5   3   5      108.19      105.40      3.13 o 
  -4   3   5      262.02      236.91      4.22 o 
  -3   3   5       93.70       84.47      2.61 o 
  -2   3   5       74.59       73.28      2.25 o 
  -1   3   5      268.04      245.00      4.55 o 
   0   3   5       34.47       27.84      1.67 o 
   1   3   5      268.30      244.21      4.25 o 
   2   3   5       74.65       71.28      2.04 o 
   3   3   5       93.35       90.23      2.46 o 
   4   3   5      261.86      237.95      4.71 o 
   5   3   5      108.20       98.20      3.13 o 
   6   3   5       31.01       26.24      2.02 o 
   7   3   5       15.93       14.43      2.63 o 
   8   3   5        4.61        4.95      1.87 o 
  -7   4   5       32.35       38.68      3.67 o 
  -6   4   5      146.08      143.63      4.31 o 
  -5   4   5      101.87      109.78      3.12 o 
  -4   4   5      521.22      523.09      6.50 o 
  -3   4   5      118.46      109.41      4.80 o 
  -2   4   5      402.50      401.10      6.08 o 
  -1   4   5      231.13      266.65      4.28 o 
   0   4   5     1504.19     1478.74     17.24 o 
   1   4   5      231.18      260.82      4.93 o 
   2   4   5      402.71      396.20      6.41 o 
   3   4   5      118.37      101.41      2.61 o 
   4   4   5      520.91      547.00      7.94 o 
   5   4   5      101.79      108.69      3.75 o 
   6   4   5      146.10      145.62      4.50 o 
   7   4   5       32.28       31.67      4.88 o 
  -7   5   5        4.49        5.20      2.20 o 
  -6   5   5        7.98        8.58      1.79 o 
  -5   5   5       58.94       61.30      3.18 o 
  -4   5   5       55.54       58.51      2.62 o 
  -3   5   5      126.23      138.49      2.64 o 
  -2   5   5       12.42       19.04      1.16 o 
  -1   5   5       17.90        9.75      1.01 o 
   0   5   5       61.01       67.68      2.27 o 
   1   5   5       17.93       11.83      1.51 o 
   2   5   5       12.55       22.45      1.91 o 
   3   5   5      126.17      133.82      3.53 o 
   4   5   5       55.55       57.03      2.61 o 
   5   5   5       59.00       59.96      2.86 o 
   6   5   5        7.99        9.05      1.55 o 
   7   5   5        4.49        5.44      1.78 o 
  -7   6   5        9.24       17.18      2.84 o 
  -6   6   5       90.59       89.56      4.15 o 
  -5   6   5       11.82       15.39      2.24 o 
  -4   6   5       44.66       39.41      1.89 o 
  -3   6   5       39.84       39.90      1.77 o 
  -2   6   5       11.02       15.38      1.08 o 
  -1   6   5       88.61       84.20      3.72 o 
   0   6   5       48.30       55.88      2.32 o 
   1   6   5       88.58       74.44      3.61 o 
   2   6   5       11.04       13.79      1.73 o 
   3   6   5       39.79       38.85      2.43 o 
   4   6   5       44.56       40.02      2.40 o 
   5   6   5       11.78       14.03      1.62 o 
   6   6   5       90.65       89.58      5.46 o 
   7   6   5        9.27       11.35      2.16 o 
  -7   7   5        5.19        0.80      2.01 o 
  -6   7   5        0.85        3.39      1.46 o 
  -5   7   5      173.59      162.20      6.09 o 
  -4   7   5       64.24       65.74      3.77 o 
  -3   7   5       26.02       22.35      1.35 o 
  -2   7   5      352.49      369.33      7.28 o 
  -1   7   5       59.99       77.63      2.57 o 
   0   7   5       18.87       28.78      1.88 o 
   1   7   5       59.78       74.01      2.66 o 
   2   7   5      352.17      358.44      7.40 o 
   3   7   5       26.03       25.13      2.19 o 
   4   7   5       64.31       60.83      3.33 o 
   5   7   5      173.60      153.35      4.23 o 
   6   7   5        0.85       -0.78      1.36 o 
   7   7   5        5.18        4.51      1.89 o 
  -6   8   5        7.08       10.36      2.38 o 
  -5   8   5       15.11       13.15      2.47 o 
  -4   8   5       22.89       21.78      2.41 o 
  -3   8   5       81.92       85.28      4.11 o 
  -2   8   5        4.33        4.73      1.09 o 
  -1   8   5       12.40       12.26      1.37 o 
   0   8   5      103.04      107.66      5.02 o 
   1   8   5       12.36       14.86      1.51 o 
   2   8   5        4.31        4.83      1.75 o 
   3   8   5       81.93       89.99      4.99 o 
   4   8   5       22.93       23.40      2.33 o 
   5   8   5       15.18       13.49      2.48 o 
   6   8   5        7.11       12.56      2.29 o 
  -6   9   5       23.08       23.37      3.45 o 
  -5   9   5        0.82        1.16      1.70 o 
  -4   9   5       12.59       15.12      2.31 o 
  -3   9   5       97.78       91.34      4.44 o 
  -2   9   5       44.76       41.71      2.31 o 
  -1   9   5      382.97      374.27      6.40 o 
   0   9   5       46.94       50.01      2.72 o 
   1   9   5      383.16      364.20      9.57 o 
   2   9   5       44.83       40.54      4.49 o 
   3   9   5       97.81      109.21     10.44 o 
   4   9   5       12.60        9.81      1.88 o 
   5   9   5        0.82        0.88      1.33 o 
   6   9   5       23.09       25.03      2.90 o 
  -5  10   5       10.43       12.62      2.38 o 
  -4  10   5        4.93        2.03      1.54 o 
  -3  10   5       65.93       58.01      3.72 o 
  -2  10   5        2.84        2.61      1.45 o 
  -1  10   5       15.95       14.49      1.67 o 
   0  10   5       66.39       82.80      3.57 o 
   1  10   5       15.97       15.43      2.41 o 
   2  10   5        2.83        3.82      1.87 o 
   3  10   5       65.92       72.53      4.84 o 
   4  10   5        4.92        3.08      1.62 o 
   5  10   5       10.49       13.11      2.03 o 
  -4  11   5       16.61       13.96      2.34 o 
  -3  11   5        1.33        3.59      1.63 o 
  -2  11   5        2.72        1.86      2.04 o 
  -1  11   5       64.74       58.82      6.12 o 
   0  11   5       18.70       16.02      2.46 o 
   1  11   5       64.84       70.67      4.63 o 
   2  11   5        2.72        0.11      1.70 o 
   3  11   5        1.33        1.05      1.62 o 
   4  11   5       16.59       17.27      2.89 o 
  -3  12   5        0.33       -1.47      1.47 o 
  -2  12   5        5.72        6.77      2.35 o 
  -1  12   5        8.52        6.37      2.21 o 
   0  12   5       42.53       42.07      5.38 o 
   1  12   5        8.53       12.31      2.49 o 
   2  12   5        5.74        7.09      2.29 o 
   3  12   5        0.33        0.25      1.68 o 
  -1  13   5        1.85        0.11      2.77 o 
   0  13   5       18.24       15.41      3.75 o 
   1  13   5        1.85       -0.54      2.29 o 
   0   0   6    11031.16    10458.29    173.28 o 
   1   0   6       19.86       25.93      1.21 o 
   2   0   6       84.32       73.08      3.22 o 
   3   0   6     2810.38     2928.54     83.92 o 
   4   0   6      362.86      355.02      4.22 o 
   5   0   6        0.45       -0.11      0.71 o 
   6   0   6      115.73      119.22      3.74 o 
   7   0   6       59.25       65.12      5.82 o 
   8   0   6       13.66       15.17      2.65 o 
  -8   1   6        1.70        3.45      1.64 o 
  -7   1   6       64.91       70.05      5.18 o 
  -6   1   6      121.35      124.13      4.43 o 
  -5   1   6       37.68       35.44      2.30 o 
  -4   1   6       17.06       20.98      1.20 o 
  -3   1   6      121.53      140.05      8.57 o 
  -2   1   6      521.34      546.78     14.24 o 
  -1   1   6     1882.16     1980.82     19.84 o 
   0   1   6       36.57       33.19      2.17 o 
   1   1   6     1880.53     1958.81     17.05 o 
   2   1   6      521.19      551.92     11.76 o 
   3   1   6      121.85      133.27      4.15 o 
   4   1   6       16.98       15.61      3.70 o 
   5   1   6       37.63       35.32      2.33 o 
   6   1   6      121.48      124.68      3.47 o 
   7   1   6       64.84       59.01      3.66 o 
   8   1   6        1.70        1.36      1.53 o 
  -8   2   6       12.47       11.02      2.17 o 
  -7   2   6        8.26        9.24      1.86 o 
  -6   2   6      224.23      207.68      8.28 o 
  -5   2   6      109.90      115.74      2.90 o 
  -4   2   6      136.99      144.16      3.37 o 
  -3   2   6      137.15      148.75      2.21 o 
  -2   2   6      104.07      127.44      3.03 o 
  -1   2   6      486.79      457.60     11.63 o 
   0   2   6       24.85       18.13      1.33 o 
   1   2   6      487.18      447.95      5.35 o 
   2   2   6      103.85      122.38      2.30 o 
   3   2   6      136.94      145.29      3.59 o 
   4   2   6      136.96      149.27      3.47 o 
   5   2   6      109.87      108.25      3.00 o 
   6   2   6      224.23      205.19      4.47 o 
   7   2   6        8.21        8.47      1.86 o 
   8   2   6       12.47       10.18      2.22 o 
  -8   3   6       71.94       77.19      5.44 o 
  -7   3   6       91.98      101.94      4.68 o 
  -6   3   6       17.64       17.39      2.42 o 
  -5   3   6       46.79       49.40      2.50 o 
  -4   3   6      225.36      218.36      3.69 o 
  -3   3   6      259.76      231.52      4.42 o 
  -2   3   6      310.37      288.38      6.63 o 
  -1   3   6      373.61      378.81      6.10 o 
   0   3   6       39.34       35.22      2.05 o 
   1   3   6      373.97      393.68      5.90 o 
   2   3   6      310.39      295.49      4.35 o 
   3   3   6      259.70      230.22      3.88 o 
   4   3   6      225.87      209.95      6.37 o 
   5   3   6       46.81       48.57      2.49 o 
   6   3   6       17.52       18.55      1.79 o 
   7   3   6       91.96       90.23      4.55 o 
   8   3   6       71.99       82.85      4.64 o 
  -7   4   6       27.80       26.20      3.29 o 
  -6   4   6       24.88       21.53      2.20 o 
  -5   4   6        5.69        3.46      1.07 o 
  -4   4   6       98.75       89.79      4.93 o 
  -3   4   6      254.67      247.80      6.80 o 
  -2   4   6       44.55       48.33      1.69 o 
  -1   4   6      136.76      142.19      3.68 o 
   0   4   6      614.74      701.91     19.76 o 
   1   4   6      136.70      142.44      3.54 o 
   2   4   6       44.78       54.59      2.52 o 
   3   4   6      254.38      246.38      5.18 o 
   4   4   6       98.70       92.28      3.34 o 
   5   4   6        5.71        7.35      1.31 o 
   6   4   6       24.88       25.85      2.38 o 
   7   4   6       27.81       30.49      3.36 o 
  -7   5   6        3.66        4.14      2.03 o 
  -6   5   6       51.47       54.03      4.22 o 
  -5   5   6      486.03      452.98      6.41 o 
  -4   5   6      426.81      426.26      6.83 o 
  -3   5   6      146.46      143.61      3.24 o 
  -2   5   6      157.51      151.65      2.78 o 
  -1   5   6       85.20       81.03      2.65 o 
   0   5   6      155.86      169.31      6.16 o 
   1   5   6       85.05       79.26      3.00 o 
   2   5   6      157.50      152.73      5.05 o 
   3   5   6      146.19      144.63      3.63 o 
   4   5   6      426.77      419.20      6.15 o 
   5   5   6      485.89      460.64     11.32 o 
   6   5   6       51.42       49.94      2.85 o 
   7   5   6        3.65        2.85      3.03 o 
  -7   6   6       34.35       33.60      3.92 o 
  -6   6   6        1.51        3.34      4.39 o 
  -5   6   6       78.88       76.45      3.51 o 
  -4   6   6       70.75       79.80      3.89 o 
  -3   6   6      125.20      121.13      3.00 o 
  -2   6   6       50.87       44.75      1.76 o 
  -1   6   6       31.77       37.64      2.70 o 
   0   6   6       27.07       31.13      5.68 o 
   1   6   6       31.68       37.29      2.32 o 
   2   6   6       50.73       51.04      4.37 o 
   3   6   6      125.26      121.06      2.54 o 
   4   6   6       70.64       79.20      3.14 o 
   5   6   6       79.04       72.71      3.14 o 
   6   6   6        1.52       -0.33      1.38 o 
   7   6   6       34.34       36.79      3.99 o 
  -6   7   6        9.63       12.35      2.57 o 
  -5   7   6       40.63       32.65      3.41 o 
  -4   7   6       22.87       12.80      2.92 o 
  -3   7   6      163.09      155.50      3.00 o 
  -2   7   6       94.79      107.66      3.02 o 
  -1   7   6      148.90      145.51      3.74 o 
   0   7   6        8.93        6.18      1.10 o 
   1   7   6      148.95      139.10      8.69 o 
   2   7   6       94.77       96.27      2.69 o 
   3   7   6      163.09      161.63      7.66 o 
   4   7   6       22.83       17.83      1.98 o 
   5   7   6       40.55       38.38      2.55 o 
   6   7   6        9.67        8.26      1.98 o 
  -6   8   6       11.34       11.96      2.75 o 
  -5   8   6        9.86        7.14      2.07 o 
  -4   8   6       33.51       36.10      2.95 o 
  -3   8   6       68.13       65.25      3.69 o 
  -2   8   6      204.96      197.50      4.14 o 
  -1   8   6       46.54       51.75      2.80 o 
   0   8   6      304.01      312.98      6.24 o 
   1   8   6       46.53       48.01      2.75 o 
   2   8   6      204.77      202.68      5.90 o 
   3   8   6       68.15       69.66      4.73 o 
   4   8   6       33.49       35.42      2.82 o 
   5   8   6        9.90        9.29      1.65 o 
   6   8   6       11.36        8.88      2.16 o 
  -5   9   6       21.04       16.89      2.90 o 
  -4   9   6       29.16       29.45      2.80 o 
  -3   9   6        1.68        1.28      1.32 o 
  -2   9   6       68.79       68.21      3.08 o 
  -1   9   6       70.04       65.99      3.28 o 
   0   9   6        4.06        4.05      1.20 o 
   1   9   6       70.03       65.07      3.39 o 
   2   9   6       68.70       74.24      5.10 o 
   3   9   6        1.69        1.32      1.51 o 
   4   9   6       29.15       25.15      2.94 o 
   5   9   6       21.03       17.43      2.18 o 
   6   9   6        9.41       11.09      5.00 o 
  -5  10   6        0.45        1.53      1.92 o 
  -4  10   6        6.28       10.10      3.48 o 
  -3  10   6        1.70        0.39      1.39 o 
  -2  10   6       22.75       24.30      2.51 o 
  -1  10   6       40.12       33.01      2.63 o 
   0  10   6       18.13       27.49      2.33 o 
   1  10   6       40.19       33.35      3.21 o 
   2  10   6       22.73       31.03      3.23 o 
   3  10   6        1.71        1.45      1.63 o 
   4  10   6        6.26        3.84      1.91 o 
   5  10   6        0.45        0.93      1.49 o 
  -4  11   6        4.73        4.69      1.86 o 
  -3  11   6       35.07       35.53      3.26 o 
  -2  11   6        7.60        6.74      1.79 o 
  -1  11   6        7.10        8.95      2.21 o 
   0  11   6       21.32       21.44      2.70 o 
   1  11   6        7.09       10.13      2.26 o 
   2  11   6        7.60        6.99      2.10 o 
   3  11   6       35.07       43.89      4.01 o 
   4  11   6        4.72        7.37      2.25 o 
  -3  12   6        1.69        2.32      2.35 o 
  -2  12   6       14.37       18.50      2.98 o 
  -1  12   6       15.85       20.63      4.30 o 
   0  12   6        0.03        1.49      2.38 o 
   1  12   6       15.83       21.15      3.00 o 
   2  12   6       14.38       16.42      3.35 o 
   3  12   6        1.69        1.58      1.89 o 
   0  13   6       23.10       39.18     10.87 o 
   1   0   7      502.17      486.74      6.46 o 
   2   0   7       75.73       43.90      3.37 o 
   3   0   7       88.17       79.22      4.46 o 
   4   0   7      245.84      218.06     12.61 o 
   5   0   7      102.25      102.29      2.60 o 
   6   0   7      219.98      219.49     12.43 o 
   7   0   7      102.81       90.62      7.52 o 
   8   0   7       34.91       46.21      4.74 o 
  -8   1   7       21.03       25.92      4.98 o 
  -7   1   7       69.57       71.54      4.87 o 
  -6   1   7       41.46       37.94      3.26 o 
  -5   1   7        6.08        5.01      1.75 o 
  -4   1   7       74.81       75.39      2.22 o 
  -3   1   7      281.91      323.35      4.73 o 
  -2   1   7       77.39      101.09      2.97 o 
  -1   1   7      956.21     1011.29     11.57 o 
   0   1   7      174.41      110.00      3.74 o 
   1   1   7      956.41     1035.70     16.05 o 
   2   1   7       77.33       96.68      5.78 o 
   3   1   7      282.14      320.03      5.64 o 
   4   1   7       74.69       76.33      2.44 o 
   5   1   7        6.06        8.44      1.14 o 
   6   1   7       41.36       42.84      3.45 o 
   7   1   7       69.51       71.19      4.63 o 
   8   1   7       21.02       21.92      3.27 o 
  -8   2   7       46.23       53.17      5.67 o 
  -7   2   7        1.65        2.01      1.43 o 
  -6   2   7       35.94       32.75      2.63 o 
  -5   2   7       43.65       45.62      1.84 o 
  -4   2   7       23.11       25.60      2.33 o 
  -3   2   7      169.76      172.90      9.02 o 
  -2   2   7      118.60      122.55      3.62 o 
  -1   2   7      786.15      827.84     10.38 o 
   0   2   7      328.99      308.34     10.54 o 
   1   2   7      786.40      832.87      8.66 o 
   2   2   7      118.43      120.11      2.31 o 
   3   2   7      170.08      178.54      3.95 o 
   4   2   7       22.97       27.84      3.90 o 
   5   2   7       43.62       49.31      3.82 o 
   6   2   7       36.03       42.29      3.01 o 
   7   2   7        1.66        2.48      1.52 o 
   8   2   7       46.22       54.45      4.47 o 
  -7   3   7       27.48       27.75      2.78 o 
  -6   3   7      101.43       84.62      4.68 o 
  -5   3   7      138.89      138.73      3.68 o 
  -4   3   7       54.23       57.90      2.67 o 
  -3   3   7       54.51       57.09      3.04 o 
  -2   3   7       21.88       20.29      2.19 o 
  -1   3   7       37.46       38.72      2.46 o 
   0   3   7      749.61      826.31     10.46 o 
   1   3   7       37.38       37.78      2.04 o 
   2   3   7       21.96       29.19      1.62 o 
   3   3   7       54.59       58.63      2.48 o 
   4   3   7       54.27       64.79      3.04 o 
   5   3   7      138.80      136.79      3.59 o 
   6   3   7      101.34       87.32      4.98 o 
   7   3   7       27.45       25.70      2.64 o 
  -7   4   7        7.09       12.27      2.55 o 
  -6   4   7       22.23       25.44      2.50 o 
  -5   4   7       46.71       43.02      2.22 o 
  -4   4   7       40.49       37.36      2.42 o 
  -3   4   7       62.60       64.40      3.45 o 
  -2   4   7      507.66      474.54      6.60 o 
  -1   4   7      159.48      167.78      5.11 o 
   0   4   7      234.06      244.10      4.93 o 
   1   4   7      159.62      166.87      5.10 o 
   2   4   7      507.73      504.71      6.67 o 
   3   4   7       62.47       60.57      2.36 o 
   4   4   7       40.67       40.42      3.74 o 
   5   4   7       46.73       37.90      2.81 o 
   6   4   7       22.15       27.40      2.20 o 
   7   4   7        7.11       10.86      2.06 o 
  -7   5   7        4.20        4.68      2.13 o 
  -6   5   7       12.09       10.15      2.26 o 
  -5   5   7      104.25      105.77      3.25 o 
  -4   5   7      125.44      108.98      4.74 o 
  -3   5   7      121.83      132.01      3.09 o 
  -2   5   7      223.67      220.48      3.85 o 
  -1   5   7      247.73      258.10      5.47 o 
   0   5   7       22.93       26.19      2.08 o 
   1   5   7      247.47      265.83      8.80 o 
   2   5   7      223.60      220.55      6.02 o 
   3   5   7      121.77      126.39      3.46 o 
   4   5   7      125.39      107.51      3.40 o 
   5   5   7      104.06       99.07      5.13 o 
   6   5   7       12.09       12.35      1.71 o 
   7   5   7        4.21        5.69      2.49 o 
  -7   6   7       13.81       15.43      3.03 o 
  -6   6   7       15.41       13.63      2.63 o 
  -5   6   7       16.10       15.03      1.88 o 
  -4   6   7       12.13       16.20      1.50 o 
  -3   6   7      148.87      140.92      4.16 o 
  -2   6   7      420.64      424.30      6.56 o 
  -1   6   7      134.75      120.79      5.12 o 
   0   6   7       21.67       20.83      1.70 o 
   1   6   7      134.64      128.49      4.92 o 
   2   6   7      420.47      428.30     10.56 o 
   3   6   7      148.98      143.15      4.42 o 
   4   6   7       12.13       14.69      1.74 o 
   5   6   7       16.08       14.88      2.09 o 
   6   6   7       15.47       15.47      2.25 o 
   7   6   7       13.82       11.16      2.94 o 
  -6   7   7        2.14        2.40      2.00 o 
  -5   7   7       31.95       25.15      4.73 o 
  -4   7   7      120.60      124.56      6.50 o 
  -3   7   7       17.15       21.71      1.99 o 
  -2   7   7      142.34      131.31      4.20 o 
  -1   7   7        6.04        5.21      1.17 o 
   0   7   7       64.67       73.41      3.05 o 
   1   7   7        6.01        3.69      1.02 o 
   2   7   7      142.45      134.26      3.31 o 
   3   7   7       17.17       16.25      2.20 o 
   4   7   7      120.52      114.10      4.00 o 
   5   7   7       31.98       25.18      2.36 o 
   6   7   7        2.14        0.78      1.51 o 
  -6   8   7        0.53        3.12      1.91 o 
  -5   8   7       12.02        3.34      1.93 o 
  -4   8   7        8.26        4.17      2.54 o 
  -3   8   7       46.74       45.14      3.10 o 
  -2   8   7       18.60       15.53      1.78 o 
  -1   8   7       80.90       90.80      4.43 o 
   0   8   7       11.45       11.02      1.53 o 
   1   8   7       81.04       74.43      5.59 o 
   2   8   7       18.51       16.95      1.51 o 
   3   8   7       46.78       42.90      3.34 o 
   4   8   7        8.25        8.28      1.68 o 
   5   8   7       11.98       10.74      1.88 o 
   6   8   7        0.54       -0.32      1.78 o 
  -5   9   7        4.80        3.91      2.03 o 
  -4   9   7       25.17       31.56      3.02 o 
  -3   9   7       58.53       48.94      3.55 o 
  -2   9   7        6.68        9.02      1.98 o 
  -1   9   7       11.01       11.20      1.79 o 
   0   9   7        6.03        5.54      1.35 o 
   1   9   7       10.98       10.13      1.49 o 
   2   9   7        6.67        5.63      3.63 o 
   3   9   7       58.55       54.83      4.01 o 
   4   9   7       25.13       42.15      3.63 o 
   5   9   7        4.81        4.61      1.69 o 
  -5  10   7        5.59        8.40      2.54 o 
  -4  10   7        8.98       15.45      2.64 o 
  -3  10   7       41.28       34.60      3.03 o 
  -2  10   7       42.20       39.92      5.21 o 
  -1  10   7        7.27       10.93      1.74 o 
   0  10   7      112.68      120.51      5.99 o 
   1  10   7        7.28        7.53      2.00 o 
   2  10   7       42.27       44.66      3.88 o 
   3  10   7       41.31       43.02      3.83 o 
   4  10   7        8.99       15.16      2.63 o 
   5  10   7        5.58        5.46      1.95 o 
  -4  11   7       26.51       28.00      3.20 o 
  -3  11   7        2.88        2.28      1.65 o 
  -2  11   7        0.06        0.56      1.73 o 
  -1  11   7       15.86       13.36      2.48 o 
   0  11   7       39.90       37.96      3.49 o 
   1  11   7       15.84       15.85      2.61 o 
   2  11   7        0.06       -0.59      1.55 o 
   3  11   7        2.89        1.22      1.76 o 
   4  11   7       26.57       31.06      3.58 o 
  -2  12   7        1.15        0.07      1.84 o 
  -1  12   7       22.73       28.07      4.46 o 
   0  12   7        0.08       -1.14      2.39 o 
   1  12   7       22.72       24.75      3.27 o 
   2  12   7        1.16        2.52      1.91 o 
   0   0   8      368.38      519.62     11.96 o 
   1   0   8      160.57      156.89      3.35 o 
   2   0   8       13.60       24.04      2.45 o 
   3   0   8        8.41        9.84      1.83 o 
   4   0   8        0.17       -0.29      1.36 o 
   5   0   8        1.22        3.61      1.58 o 
   6   0   8       16.14       25.15      4.48 o 
   7   0   8       17.47       18.05      2.68 o 
   8   0   8        0.98        3.17      3.15 o 
  -7   1   8       20.25       17.48      4.03 o 
  -6   1   8       50.77       46.14      6.21 o 
  -5   1   8       21.94       21.42      2.46 o 
  -4   1   8      223.34      227.56      6.90 o 
  -3   1   8       25.17       20.24      3.15 o 
  -2   1   8      381.15      386.60      8.09 o 
  -1   1   8      666.03      642.66     10.25 o 
   0   1   8      256.08      302.01      5.03 o 
   1   1   8      665.96      667.15     13.91 o 
   2   1   8      380.93      391.50      8.46 o 
   3   1   8       25.22       20.28      2.60 o 
   4   1   8      223.49      207.51      6.91 o 
   5   1   8       21.97       22.91      3.86 o 
   6   1   8       50.55       40.32      3.58 o 
   7   1   8       20.26       24.40      3.57 o 
  -7   2   8       40.83       39.02      3.62 o 
  -6   2   8        8.22        8.37      2.05 o 
  -5   2   8       42.21       46.82      3.42 o 
  -4   2   8       72.26       76.64      4.00 o 
  -3   2   8       45.04       46.43      3.44 o 
  -2   2   8      127.76      131.79      3.08 o 
  -1   2   8     1353.32     1343.82     15.56 o 
   0   2   8     2137.44     2259.57     39.26 o 
   1   2   8     1352.86     1363.39     13.05 o 
   2   2   8      127.51      129.50      2.89 o 
   3   2   8       44.98       51.13      2.67 o 
   4   2   8       72.27       78.67      4.93 o 
   5   2   8       42.13       48.12      4.47 o 
   6   2   8        8.20        7.80      2.10 o 
   7   2   8       40.84       35.35      3.67 o 
  -7   3   8        1.26        1.90      1.73 o 
  -6   3   8       67.76       81.88      9.92 o 
  -5   3   8       22.60       32.32      2.92 o 
  -4   3   8      116.74      123.58      2.82 o 
  -3   3   8      249.91      266.67     10.44 o 
  -2   3   8       93.73       87.02      3.81 o 
  -1   3   8      512.81      528.04      9.76 o 
   0   3   8      208.28      207.45      7.49 o 
   1   3   8      512.38      526.89      6.65 o 
   2   3   8       93.74       95.80      2.43 o 
   3   3   8      250.01      273.14      4.21 o 
   4   3   8      116.58      125.39      3.98 o 
   5   3   8       22.59       35.52      3.50 o 
   6   3   8       67.72       81.62      4.87 o 
   7   3   8        1.27        1.82      1.84 o 
  -7   4   8        8.29       10.69      2.55 o 
  -6   4   8       11.15        9.93      1.93 o 
  -5   4   8      169.46      157.97      4.64 o 
  -4   4   8      105.22      108.45      4.43 o 
  -3   4   8        0.71        0.00      1.08 o 
  -2   4   8      796.55      820.13     11.00 o 
  -1   4   8      580.53      589.71     11.50 o 
   0   4   8        3.98        6.28      1.29 o 
   1   4   8      580.54      591.75      8.63 o 
   2   4   8      796.24      809.17      9.52 o 
   3   4   8        0.71        1.34      1.03 o 
   4   4   8      105.20      103.42      5.14 o 
   5   4   8      169.26      162.60      5.03 o 
   6   4   8       11.17       12.53      2.35 o 
   7   4   8        8.31       10.22      2.47 o 
  -7   5   8       11.16       15.49      2.90 o 
  -6   5   8       10.75        7.62      2.30 o 
  -5   5   8       23.10       19.33      2.15 o 
  -4   5   8       32.98       34.44      2.14 o 
  -3   5   8       59.06       61.36      2.87 o 
  -2   5   8      103.14       99.38      6.20 o 
  -1   5   8      120.16      113.00      3.82 o 
   0   5   8       70.81       73.91      2.96 o 
   1   5   8      119.87      121.97      3.84 o 
   2   5   8      103.04       90.10      3.33 o 
   3   5   8       59.18       61.02      2.72 o 
   4   5   8       32.90       37.17      2.38 o 
   5   5   8       23.07       23.89      2.65 o 
   6   5   8       10.80        9.57      2.19 o 
   7   5   8       11.17       10.10      3.15 o 
  -7   6   8       10.54        8.71      3.38 o 
  -6   6   8       25.40       23.63      3.25 o 
  -5   6   8       36.81       26.01      3.17 o 
  -4   6   8      111.32      104.09      3.79 o 
  -3   6   8      104.74      109.69      3.15 o 
  -2   6   8      291.95      295.77      4.88 o 
  -1   6   8        8.87       12.72      1.54 o 
   0   6   8       12.83       13.68      1.95 o 
   1   6   8        8.88       13.06      1.78 o 
   2   6   8      291.94      293.73      6.71 o 
   3   6   8      104.86      120.91      3.68 o 
   4   6   8      111.21      103.56      3.70 o 
   5   6   8       36.67       29.90      3.82 o 
   6   6   8       25.41       31.81      4.53 o 
   7   6   8       10.55        8.29      3.30 o 
  -6   7   8        4.10        3.62      2.13 o 
  -5   7   8        8.91       13.36      2.58 o 
  -4   7   8       10.24        8.33      2.22 o 
  -3   7   8      101.11      100.43      3.12 o 
  -2   7   8       97.78       87.99      3.80 o 
  -1   7   8       84.92       78.03      3.15 o 
   0   7   8        4.35        5.50      1.20 o 
   1   7   8       84.86       82.74      4.11 o 
   2   7   8       97.81       91.49      4.70 o 
   3   7   8      101.33       95.39      4.30 o 
   4   7   8       10.22       12.18      1.86 o 
   5   7   8        8.92        6.55      2.88 o 
   6   7   8        4.12        2.87      2.51 o 
  -6   8   8        3.92        3.62      2.22 o 
  -5   8   8       14.80       13.12      3.72 o 
  -4   8   8       14.80       13.86      2.63 o 
  -3   8   8       72.75       72.41      3.34 o 
  -2   8   8       17.68       17.16      1.93 o 
  -1   8   8       79.08       73.64      5.87 o 
   0   8   8      151.25      137.12      4.01 o 
   1   8   8       79.00       80.31      4.83 o 
   2   8   8       17.75       17.49      1.59 o 
   3   8   8       72.74       70.61      4.50 o 
   4   8   8       14.87       17.70      2.23 o 
   5   8   8       14.78       11.95      2.50 o 
   6   8   8        3.91        7.17      3.06 o 
  -5   9   8        6.04        8.10      2.41 o 
  -4   9   8       19.17       18.25      2.46 o 
  -3   9   8       17.43       17.67      3.68 o 
  -2   9   8        0.24        1.62      1.26 o 
  -1   9   8      121.58      127.71      5.36 o 
   0   9   8        7.13        5.34      1.60 o 
   1   9   8      121.60      126.89      3.89 o 
   2   9   8        0.24        0.69      1.54 o 
   3   9   8       17.44       15.49      2.57 o 
   4   9   8       19.18       27.24      2.73 o 
   5   9   8        6.03        7.60      3.02 o 
  -4  10   8       16.91       15.04      2.48 o 
  -3  10   8       13.26       11.93      2.57 o 
  -2  10   8       12.03       10.22      2.24 o 
  -1  10   8       26.35       24.00      2.32 o 
   0  10   8       34.96       30.38      2.50 o 
   1  10   8       26.36       18.28      2.66 o 
   2  10   8       12.06        7.97      2.06 o 
   3  10   8       13.26       17.71      2.66 o 
   4  10   8       16.97       15.35      2.66 o 
  -3  11   8       29.23       30.81      3.68 o 
  -2  11   8       54.42       60.26      4.67 o 
  -1  11   8        4.72        4.35      1.88 o 
   0  11   8        5.70        8.32      2.10 o 
   1  11   8        4.72        4.86      2.29 o 
   2  11   8       54.50       53.67      4.39 o 
   3  11   8       29.22       28.43      3.38 o 
  -2  12   8        4.24        4.57      2.12 o 
  -1  12   8       20.59       23.64      5.87 o 
   0  12   8        3.06        0.32      2.51 o 
   1  12   8       20.61       19.30      4.52 o 
   2  12   8        4.24        6.97      2.25 o 
   1   0   9      616.80      671.04      8.76 o 
   2   0   9       16.78        7.25      1.17 o 
   3   0   9        7.75        8.68      1.92 o 
   4   0   9      194.06      195.37      6.84 o 
   5   0   9        3.91        4.79      1.73 o 
   6   0   9       59.52       52.11      3.97 o 
   7   0   9       18.85       28.49      3.29 o 
  -7   1   9        5.94        7.27      2.09 o 
  -6   1   9       28.67       25.60      2.90 o 
  -5   1   9        0.63        0.62      1.33 o 
  -4   1   9       56.43       42.90      3.90 o 
  -3   1   9      115.52      108.53      4.67 o 
  -2   1   9       15.45       20.09      1.42 o 
  -1   1   9      520.54      530.43     14.68 o 
   0   1   9     3568.55     3494.50     34.68 o 
   1   1   9      520.81      525.85      7.48 o 
   2   1   9       15.42       16.67      1.06 o 
   3   1   9      115.25      116.56      4.91 o 
   4   1   9       56.55       57.30      6.74 o 
   5   1   9        0.64       -0.44      1.76 o 
   6   1   9       28.66       24.58      2.87 o 
   7   1   9        5.96        4.32      2.07 o 
  -7   2   9       11.80        8.68      2.31 o 
  -6   2   9        9.82       13.26      2.36 o 
  -5   2   9       23.73       23.32      2.62 o 
  -4   2   9      233.57      241.56      7.34 o 
  -3   2   9      321.07      333.70      8.13 o 
  -2   2   9       60.38       82.92      3.90 o 
  -1   2   9      586.36      634.76      7.64 o 
   0   2   9       11.10        5.53      1.12 o 
   1   2   9      585.98      634.80     12.47 o 
   2   2   9       60.47       80.79      2.02 o 
   3   2   9      321.27      320.44      5.61 o 
   4   2   9      233.69      233.92      4.66 o 
   5   2   9       23.76       19.46      4.13 o 
   6   2   9        9.81       15.38      2.46 o 
   7   2   9       11.83       16.22      2.59 o 
  -7   3   9       50.13       61.50      6.09 o 
  -6   3   9        7.66        7.29      2.00 o 
  -5   3   9      330.47      309.87      7.44 o 
  -4   3   9       55.81       62.23      4.16 o 
  -3   3   9      113.81      119.89      4.85 o 
  -2   3   9      530.46      550.19     10.66 o 
  -1   3   9      676.99      615.37     11.30 o 
   0   3   9      218.68      252.61      6.98 o 
   1   3   9      677.26      626.87     15.16 o 
   2   3   9      530.55      549.15      6.88 o 
   3   3   9      113.69      118.96      2.52 o 
   4   3   9       55.78       64.76      3.08 o 
   5   3   9      330.32      308.06      9.61 o 
   6   3   9        7.66        7.14      2.07 o 
   7   3   9       50.12       61.58      4.70 o 
  -7   4   9        6.26        1.96      2.51 o 
  -6   4   9       52.03       49.59      3.84 o 
  -5   4   9        0.47        0.88      1.41 o 
  -4   4   9       32.39       36.00      1.93 o 
  -3   4   9      115.12      112.34      4.13 o 
  -2   4   9      229.77      252.48      5.57 o 
  -1   4   9        5.39        5.21      1.24 o 
   0   4   9        1.35        1.16      1.00 o 
   1   4   9        5.41        6.39      1.21 o 
   2   4   9      229.71      260.99      4.63 o 
   3   4   9      115.42      117.63      2.98 o 
   4   4   9       32.27       32.06      2.69 o 
   5   4   9        0.47        1.34      1.36 o 
   6   4   9       52.15       50.58      4.02 o 
   7   4   9        6.25        9.89      2.41 o 
  -7   5   9       16.82       22.65      4.07 o 
  -6   5   9       30.27       23.45      4.12 o 
  -5   5   9       86.96       89.93      4.40 o 
  -4   5   9       13.37       13.76      1.70 o 
  -3   5   9      107.19       97.85      5.55 o 
  -2   5   9      114.05      107.63      3.32 o 
  -1   5   9      144.98      157.10      5.45 o 
   0   5   9      123.58      140.97      6.43 o 
   1   5   9      145.30      162.50      4.45 o 
   2   5   9      114.19      115.74      3.36 o 
   3   5   9      107.34      103.75      4.39 o 
   4   5   9       13.36       25.35      3.33 o 
   5   5   9       87.02       95.69      4.56 o 
   6   5   9       30.26       27.30      3.20 o 
   7   5   9       16.79       21.06      3.33 o 
  -6   6   9       13.30       16.96      3.59 o 
  -5   6   9       74.07       73.93      6.21 o 
  -4   6   9        9.95       10.47      1.89 o 
  -3   6   9       28.34       30.92      2.23 o 
  -2   6   9      168.39      182.33     11.84 o 
  -1   6   9       59.59       63.60      3.64 o 
   0   6   9       12.76       12.76      2.55 o 
   1   6   9       59.74       61.04      7.29 o 
   2   6   9      168.63      168.70      9.95 o 
   3   6   9       28.24       33.77      2.40 o 
   4   6   9        9.98       10.67      1.58 o 
   5   6   9       74.08       74.05      4.57 o 
   6   6   9       13.27       18.87      2.77 o 
  -6   7   9       29.74       29.24      3.64 o 
  -5   7   9        6.51        4.64      2.72 o 
  -4   7   9       12.48       12.89      4.46 o 
  -3   7   9       28.06       28.89      2.06 o 
  -2   7   9       20.94       19.82      1.71 o 
  -1   7   9       60.29       60.54      3.16 o 
   0   7   9        0.33        0.37      0.99 o 
   1   7   9       60.20       66.82      6.23 o 
   2   7   9       20.86       21.92      2.55 o 
   3   7   9       28.07       24.34      2.25 o 
   4   7   9       12.51       15.27      1.89 o 
   5   7   9        6.48        4.76      1.95 o 
   6   7   9       29.75       26.94      5.76 o 
  -5   8   9       12.85       13.25      3.44 o 
  -4   8   9       78.12       73.51      6.16 o 
  -3   8   9       39.90       40.29      2.43 o 
  -2   8   9       30.28       28.10      2.06 o 
  -1   8   9       37.75       45.62      3.57 o 
   0   8   9       40.78       48.50      3.08 o 
   1   8   9       37.70       40.20      2.62 o 
   2   8   9       30.27       28.11      2.11 o 
   3   8   9       39.93       41.81      3.39 o 
   4   8   9       78.16       79.76      4.09 o 
   5   8   9       12.84       10.13      2.42 o 
  -5   9   9        4.23        3.90      2.57 o 
  -4   9   9       13.91       11.77      3.18 o 
  -3   9   9       80.21       68.84      4.83 o 
  -2   9   9       48.71       48.99      3.11 o 
  -1   9   9        1.70        4.75      1.98 o 
   0   9   9       25.63       25.04      2.86 o 
   1   9   9        1.71        4.14      1.33 o 
   2   9   9       48.81       53.13      3.96 o 
   3   9   9       80.21       82.77      6.03 o 
   4   9   9       13.95       18.34      2.38 o 
   5   9   9        4.22        6.51      2.29 o 
  -4  10   9        4.84        4.30      2.19 o 
  -3  10   9       28.52       28.24      3.40 o 
  -2  10   9      102.76      105.13      5.50 o 
  -1  10   9        6.87        4.19      1.49 o 
   0  10   9       15.00       14.27      2.63 o 
   1  10   9        6.87        4.93      2.85 o 
   2  10   9      102.75      115.20     12.60 o 
   3  10   9       28.51       29.34      3.31 o 
   4  10   9        4.84        2.93      1.69 o 
  -3  11   9        8.70        9.01      3.05 o 
  -2  11   9        6.29        6.42      2.27 o 
  -1  11   9       12.49        9.96      2.37 o 
   0  11   9       29.20       25.09      3.13 o 
   1  11   9       12.51       11.99      2.50 o 
   2  11   9        6.30        6.98      2.40 o 
   3  11   9        8.70        9.63      2.42 o 
  -1  12   9        3.75        3.54      6.41 o 
   0  12   9        0.09       -1.24      2.45 o 
   1  12   9        3.75        4.29      2.68 o 
   0   0  10       67.32       52.58      3.24 o 
   1   0  10       82.69      111.84      3.16 o 
   2   0  10       74.07       68.77      2.24 o 
   3   0  10       89.98       93.44      4.60 o 
   4   0  10      149.73      133.79      5.91 o 
   5   0  10       18.15        8.77      2.56 o 
   6   0  10        2.64        2.54      1.77 o 
   7   0  10        7.85        4.57      2.10 o 
  -7   1  10        3.53        3.26      2.15 o 
  -6   1  10       14.00       18.05      3.49 o 
  -5   1  10       24.24       16.22      2.41 o 
  -4   1  10      199.68      197.77      6.98 o 
  -3   1  10      103.18      124.86      7.07 o 
  -2   1  10       22.60       31.45      1.83 o 
  -1   1  10      157.34      172.22      3.93 o 
   0   1  10      164.13      167.39      3.99 o 
   1   1  10      157.37      174.23      4.94 o 
   2   1  10       22.70       24.90      1.12 o 
   3   1  10      102.88      137.30     10.22 o 
   4   1  10      199.93      194.52      7.14 o 
   5   1  10       24.25       18.71      3.30 o 
   6   1  10       13.99       15.51      2.63 o 
   7   1  10        3.52        2.90      1.93 o 
  -7   2  10        3.69        3.33      2.07 o 
  -6   2  10       17.26       15.48      2.52 o 
  -5   2  10       64.33       71.73      4.50 o 
  -4   2  10      172.14      153.77      6.52 o 
  -3   2  10        6.38        4.88      2.17 o 
  -2   2  10       16.48       17.58      1.62 o 
  -1   2  10       94.57       94.95      2.74 o 
   0   2  10      370.27      365.47      6.82 o 
   1   2  10       94.35       86.74      4.92 o 
   2   2  10       16.50       16.90      6.09 o 
   3   2  10        6.46        5.25      2.28 o 
   4   2  10      172.30      156.77      6.53 o 
   5   2  10       64.30       75.99      5.76 o 
   6   2  10       17.22       10.61      4.26 o 
   7   2  10        3.68        5.28      2.27 o 
  -7   3  10       30.65       31.99      3.51 o 
  -6   3  10       10.63        8.89      3.48 o 
  -5   3  10       26.20       29.43      2.94 o 
  -4   3  10       25.33       18.64      2.33 o 
  -3   3  10      213.03      218.37      5.96 o 
  -2   3  10      125.16      155.83      4.42 o 
  -1   3  10       54.21       54.48      3.01 o 
   0   3  10        0.03       -0.05      0.91 o 
   1   3  10       54.08       61.68      2.41 o 
   2   3  10      125.17      150.98      3.57 o 
   3   3  10      213.27      230.07      8.50 o 
   4   3  10       25.41       22.95      1.97 o 
   5   3  10       26.17       25.37      3.84 o 
   6   3  10       10.65        5.97      2.05 o 
   7   3  10       30.58       27.49      3.47 o 
  -7   4  10        8.16       11.18      3.37 o 
  -6   4  10       11.49        7.46      2.68 o 
  -5   4  10       36.97       28.52      4.62 o 
  -4   4  10       50.10       49.07      3.51 o 
  -3   4  10       91.32       89.30      4.99 o 
  -2   4  10       16.12       19.39      2.08 o 
  -1   4  10       20.23       19.84      2.51 o 
   0   4  10       53.25       82.47      3.30 o 
   1   4  10       20.18       25.40      1.88 o 
   2   4  10       16.07       18.68      1.62 o 
   3   4  10       91.03       84.51      2.81 o 
   4   4  10       50.11       53.12      5.04 o 
   5   4  10       37.09       35.33      4.30 o 
   6   4  10       11.47       10.20      3.22 o 
   7   4  10        8.16        9.79      3.18 o 
  -6   5  10        7.31        5.03      2.61 o 
  -5   5  10      148.12      155.07      5.62 o 
  -4   5  10      136.40      128.09      4.33 o 
  -3   5  10       90.23       85.26      4.42 o 
  -2   5  10      154.28      150.73      4.57 o 
  -1   5  10       17.80       17.08      2.03 o 
   0   5  10       26.86       27.39      2.41 o 
   1   5  10       17.87       23.45      3.78 o 
   2   5  10      154.21      156.17      7.03 o 
   3   5  10       90.37       86.09      3.20 o 
   4   5  10      136.55      127.35      5.09 o 
   5   5  10      148.09      152.74      7.45 o 
   6   5  10        7.34        8.55      2.20 o 
  -6   6  10       25.91       21.96      4.12 o 
  -5   6  10       21.94       27.25      4.14 o 
  -4   6  10       26.14       24.44      2.79 o 
  -3   6  10      237.68      247.69      5.29 o 
  -2   6  10      134.37      125.86      4.43 o 
  -1   6  10        0.71        1.06      1.29 o 
   0   6  10        3.32        0.93      1.14 o 
   1   6  10        0.72        1.42      1.24 o 
   2   6  10      134.17      126.21      3.81 o 
   3   6  10      237.62      232.38      5.15 o 
   4   6  10       26.17       25.50      3.25 o 
   5   6  10       22.00       30.40      4.30 o 
   6   6  10       25.92       22.53      2.99 o 
  -6   7  10        6.12        9.01      3.34 o 
  -5   7  10       31.26       34.57      5.00 o 
  -4   7  10       11.88       14.19      6.96 o 
  -3   7  10      185.33      174.95      4.54 o 
  -2   7  10        4.41        4.16      1.21 o 
  -1   7  10      109.73      100.78      4.05 o 
   0   7  10       20.23       18.89      2.42 o 
   1   7  10      109.76      101.33      4.38 o 
   2   7  10        4.43        5.83      1.71 o 
   3   7  10      185.27      178.88      5.33 o 
   4   7  10       11.92        8.92      1.73 o 
   5   7  10       31.29       38.71      3.61 o 
   6   7  10        6.12        5.21      2.92 o 
  -5   8  10        0.42        1.84      2.35 o 
  -4   8  10       26.79       23.36      3.99 o 
  -3   8  10       51.90       47.06      2.65 o 
  -2   8  10      224.34      226.67      4.75 o 
  -1   8  10       17.63       18.22      2.08 o 
   0   8  10        4.03        6.55      1.48 o 
   1   8  10       17.60       18.62      1.95 o 
   2   8  10      224.44      215.31      6.37 o 
   3   8  10       51.91       51.61      5.90 o 
   4   8  10       26.79       26.71      3.94 o 
   5   8  10        0.42        0.88      1.78 o 
  -5   9  10        0.55       -0.62      3.91 o 
  -4   9  10        9.04        8.90      2.97 o 
  -3   9  10       23.87       22.52      3.06 o 
  -2   9  10       92.75       87.45      3.73 o 
  -1   9  10       10.96       16.66      2.08 o 
   0   9  10       19.51       20.19      2.17 o 
   1   9  10       10.94       14.34      1.87 o 
   2   9  10       92.78       84.84      5.10 o 
   3   9  10       23.84       26.87      3.86 o 
   4   9  10        9.04       10.50      2.54 o 
   5   9  10        0.55        0.90      1.90 o 
  -4  10  10        4.96        1.20      2.31 o 
  -3  10  10        8.17        7.86      2.36 o 
  -2  10  10       14.81       16.76      3.64 o 
  -1  10  10       13.18       15.54      2.11 o 
   0  10  10        1.99       -0.02      1.23 o 
   1  10  10       13.13       11.57      4.60 o 
   2  10  10       14.79       21.24      2.97 o 
   3  10  10        8.18       10.08      2.33 o 
   4  10  10        4.95        5.78      3.66 o 
  -3  11  10       24.51       27.67      3.65 o 
  -2  11  10       29.82       31.70      3.60 o 
  -1  11  10       15.54       18.75      2.82 o 
   0  11  10        9.06        9.37      2.37 o 
   1  11  10       15.52       17.78      2.87 o 
   2  11  10       29.76       26.68      3.33 o 
   3  11  10       24.51       25.19      3.35 o 
   0  12  10        0.04       -1.74      2.38 o 
   1   0  11      123.97      121.10      3.42 o 
   2   0  11        7.59        4.20      0.94 o 
   3   0  11      123.90      132.38     11.20 o 
   4   0  11      327.91      318.31      9.22 o 
   5   0  11      133.69      138.33      7.15 o 
   6   0  11       10.02        9.42      2.38 o 
   7   0  11       19.63       16.63      2.96 o 
  -7   1  11        9.28        7.38      2.43 o 
  -6   1  11       22.68       23.66      3.22 o 
  -5   1  11       45.97       55.52      5.05 o 
  -4   1  11      357.80      307.66      9.19 o 
  -3   1  11      524.91      516.46     11.36 o 
  -2   1  11      522.05      534.85      9.84 o 
  -1   1  11      163.95      150.10      3.86 o 
   0   1  11      141.26      126.13      3.61 o 
   1   1  11      164.03      147.90      3.77 o 
   2   1  11      521.97      525.04     10.60 o 
   3   1  11      525.38      486.69     11.30 o 
   4   1  11      357.91      332.19      9.52 o 
   5   1  11       46.00       49.41      4.77 o 
   6   1  11       22.69       28.44      3.28 o 
   7   1  11        9.21        8.63      2.38 o 
  -7   2  11       23.08       22.47      3.22 o 
  -6   2  11       12.79        9.74      2.52 o 
  -5   2  11       50.02       50.74      3.90 o 
  -4   2  11      139.35      130.74      6.06 o 
  -3   2  11       55.25       49.08      2.35 o 
  -2   2  11       87.39       98.09      3.16 o 
  -1   2  11      216.83      200.88      4.07 o 
   0   2  11       59.57       68.89      4.11 o 
   1   2  11      216.47      196.57      4.54 o 
   2   2  11       87.50       92.21      3.00 o 
   3   2  11       55.11       56.10     12.39 o 
   4   2  11      139.28      137.51      8.48 o 
   5   2  11       50.00       50.57      5.13 o 
   6   2  11       12.78       10.93      2.45 o 
   7   2  11       23.11       27.75      3.54 o 
  -7   3  11        2.52        2.19      1.99 o 
  -6   3  11       12.58       16.23      3.14 o 
  -5   3  11       78.31       65.01      4.29 o 
  -4   3  11        1.61       -0.72      1.83 o 
  -3   3  11       77.80       71.31      4.83 o 
  -2   3  11       98.99      113.97      4.42 o 
  -1   3  11       12.89       14.54      1.50 o 
   0   3  11       62.44       83.15      3.99 o 
   1   3  11       12.86       14.82      1.72 o 
   2   3  11       99.00      107.87      4.21 o 
   3   3  11       78.13       72.64      3.28 o 
   4   3  11        1.60        0.45      1.98 o 
   5   3  11       78.40       74.65      5.99 o 
   6   3  11       12.56       16.73      3.30 o 
   7   3  11        2.52        1.70      3.73 o 
  -6   4  11       16.42       22.34      3.00 o 
  -5   4  11       23.22       24.90      3.00 o 
  -4   4  11      185.44      183.01      9.11 o 
  -3   4  11      201.98      206.94      5.58 o 
  -2   4  11      271.56      254.81      6.06 o 
  -1   4  11      113.01      123.22      5.23 o 
   0   4  11      401.74      414.99      6.55 o 
   1   4  11      113.20      124.16      7.53 o 
   2   4  11      271.59      252.36      4.88 o 
   3   4  11      201.79      199.16      3.98 o 
   4   4  11      185.59      194.25      5.33 o 
   5   4  11       23.18       28.76      5.11 o 
   6   4  11       16.47       19.60      3.92 o 
  -6   5  11        0.46        2.48      2.66 o 
  -5   5  11       10.18       12.25      2.39 o 
  -4   5  11       56.82       47.73      3.09 o 
  -3   5  11       13.69       17.47      1.96 o 
  -2   5  11       19.43       21.75      2.36 o 
  -1   5  11       22.38       23.74      2.41 o 
   0   5  11        1.79        1.35      1.09 o 
   1   5  11       22.41       23.52      1.97 o 
   2   5  11       19.44       22.48      2.00 o 
   3   5  11       13.68       15.31      1.62 o 
   4   5  11       56.87       54.46      4.02 o 
   5   5  11       10.17       10.34      3.06 o 
   6   5  11        0.47        0.55      3.37 o 
  -6   6  11        4.00        1.19      2.45 o 
  -5   6  11       16.35       19.63      3.84 o 
  -4   6  11       22.92       22.65      2.20 o 
  -3   6  11       90.58       81.19      4.02 o 
  -2   6  11      103.13      100.80      4.22 o 
  -1   6  11       10.09       12.61      1.95 o 
   0   6  11        3.95        4.94      1.54 o 
   1   6  11       10.10       13.25      2.00 o 
   2   6  11      103.21       97.04      3.68 o 
   3   6  11       90.50       83.84      3.56 o 
   4   6  11       22.97       22.40      3.23 o 
   5   6  11       16.40       20.90      3.75 o 
   6   6  11        4.01        3.59      2.91 o 
  -5   7  11        0.67        1.02      2.23 o 
  -4   7  11       38.65       41.66      3.51 o 
  -3   7  11       20.63       22.11      2.19 o 
  -2   7  11      178.16      171.22      4.22 o 
  -1   7  11       66.74       63.21      3.42 o 
   0   7  11       12.77        7.04      1.91 o 
   1   7  11       66.84       66.59      4.09 o 
   2   7  11      178.04      177.97      5.48 o 
   3   7  11       20.61       20.36      2.16 o 
   4   7  11       38.66       37.04      3.50 o 
   5   7  11        0.67       -0.54      2.15 o 
  -5   8  11        8.76        7.23      3.08 o 
  -4   8  11        3.95        4.02      2.61 o 
  -3   8  11       57.66       64.25      3.44 o 
  -2   8  11       34.90       31.19      2.28 o 
  -1   8  11        8.40       10.59      1.80 o 
   0   8  11      168.83      162.80      4.75 o 
   1   8  11        8.39        8.50      2.05 o 
   2   8  11       34.97       30.08      2.98 o 
   3   8  11       57.66       54.88      3.54 o 
   4   8  11        3.97        5.76      2.06 o 
   5   8  11        8.79        6.74      3.07 o 
  -4   9  11        0.83        3.15      2.60 o 
  -3   9  11       57.13       56.50      4.65 o 
  -2   9  11       26.95       29.25      2.32 o 
  -1   9  11       88.72       82.13      4.17 o 
   0   9  11       65.36       72.61      3.87 o 
   1   9  11       88.62       88.69      3.88 o 
   2   9  11       26.89       33.46      3.53 o 
   3   9  11       57.15       56.09      3.95 o 
   4   9  11        0.83        3.36      2.05 o 
  -3  10  11        3.08        1.36      2.11 o 
  -2  10  11       20.34       16.39      2.82 o 
  -1  10  11        6.48        9.48      1.94 o 
   0  10  11       18.44       16.87      3.04 o 
   1  10  11        6.46        7.10      2.19 o 
   2  10  11       20.33       16.69      2.69 o 
   3  10  11        3.08        2.85      1.85 o 
  -2  11  11        7.55        3.03      2.10 o 
  -1  11  11       10.19        8.61      2.34 o 
   0  11  11        0.02        0.24      1.62 o 
   1  11  11       10.18        5.72      2.25 o 
   2  11  11        7.56       11.52      2.57 o 
   0   0  12       40.19       37.71      3.37 o 
   1   0  12       30.75       32.61      3.48 o 
   2   0  12        6.44        7.22      1.19 o 
   3   0  12      202.98      217.23      7.53 o 
   4   0  12      105.60       95.02      7.07 o 
   5   0  12       82.27       76.07      5.84 o 
   6   0  12       55.62       61.70      4.68 o 
   7   0  12       46.13       44.27      5.14 o 
  -7   1  12        4.32        3.59      2.20 o 
  -6   1  12       23.61       30.54      4.64 o 
  -5   1  12        0.73        1.65      2.83 o 
  -4   1  12      239.72      249.48      8.51 o 
  -3   1  12      262.08      250.08     10.87 o 
  -2   1  12      123.55      125.81      3.59 o 
  -1   1  12       91.03       77.84      4.86 o 
   0   1  12      115.75      108.48      4.92 o 
   1   1  12       90.71       77.78      4.03 o 
   2   1  12      123.70      132.41      5.33 o 
   3   1  12      262.56      234.12      7.92 o 
   4   1  12      239.64      233.30      8.30 o 
   5   1  12        0.73        2.27      2.07 o 
   6   1  12       23.59       26.86      3.34 o 
   7   1  12        4.33        3.84      2.16 o 
  -7   2  12        7.44        8.60      2.43 o 
  -6   2  12       12.56       13.97      2.70 o 
  -5   2  12       40.31       45.98      4.84 o 
  -4   2  12      154.30      163.78      6.87 o 
  -3   2  12      238.69      220.37      6.74 o 
  -2   2  12      203.58      197.63      4.75 o 
  -1   2  12       12.19       16.40      1.58 o 
   0   2  12       13.92       13.47      1.78 o 
   1   2  12       12.21       14.51      1.69 o 
   2   2  12      203.47      194.84      9.23 o 
   3   2  12      238.79      230.95      7.92 o 
   4   2  12      154.24      158.35      6.99 o 
   5   2  12       40.34       47.36      5.07 o 
   6   2  12       12.55       12.55      3.22 o 
   7   2  12        7.41       10.30      2.49 o 
  -6   3  12       26.64       24.45      3.17 o 
  -5   3  12        8.48        8.10      2.03 o 
  -4   3  12      268.67      237.73      8.11 o 
  -3   3  12      284.77      288.71      5.89 o 
  -2   3  12      336.49      308.49      5.53 o 
  -1   3  12      253.01      270.07      5.18 o 
   0   3  12       55.37       58.76      5.67 o 
   1   3  12      253.40      278.95      5.95 o 
   2   3  12      336.40      308.40      6.01 o 
   3   3  12      285.22      282.37      9.89 o 
   4   3  12      268.94      244.93      8.69 o 
   5   3  12        8.49       11.21      2.99 o 
   6   3  12       26.57       28.34      6.09 o 
  -6   4  12        8.19        9.15      2.33 o 
  -5   4  12       28.71       28.43      3.17 o 
  -4   4  12       15.32       22.75      2.75 o 
  -3   4  12      177.18      166.50      5.35 o 
  -2   4  12      328.67      324.46      7.19 o 
  -1   4  12       78.78       75.64      3.68 o 
   0   4  12       86.69       71.96      6.05 o 
   1   4  12       78.75       73.28      4.02 o 
   2   4  12      329.12      321.12      6.65 o 
   3   4  12      177.12      176.76      5.96 o 
   4   4  12       15.29       19.80      3.46 o 
   5   4  12       28.69       23.45      3.92 o 
   6   4  12        8.22       11.53      3.28 o 
  -6   5  12        9.89       14.47      3.59 o 
  -5   5  12       58.54       63.19      3.67 o 
  -4   5  12      172.14      181.30      5.00 o 
  -3   5  12       37.05       29.29      2.82 o 
  -2   5  12       13.71       13.52      2.10 o 
  -1   5  12       44.98       43.65      3.92 o 
   0   5  12       22.38       32.84      3.69 o 
   1   5  12       45.03       40.82      2.64 o 
   2   5  12       13.69       11.79      2.04 o 
   3   5  12       36.95       35.73      2.73 o 
   4   5  12      172.02      176.21     11.96 o 
   5   5  12       58.58       66.15      6.14 o 
   6   5  12        9.86       13.62      3.80 o 
  -6   6  12        1.35        2.15      2.60 o 
  -5   6  12        3.99        0.65      2.31 o 
  -4   6  12       14.00       15.65      2.06 o 
  -3   6  12        6.44        5.80      1.78 o 
  -2   6  12      200.21      201.04      5.73 o 
  -1   6  12       88.25       99.71      6.39 o 
   0   6  12      161.87      139.39      8.00 o 
   1   6  12       88.42       89.63      3.79 o 
   2   6  12      200.56      196.09      4.91 o 
   3   6  12        6.46        6.09      1.60 o 
   4   6  12       13.97       15.15      3.16 o 
   5   6  12        3.99       -2.14      2.14 o 
   6   6  12        1.35        2.20      3.15 o 
  -5   7  12        0.05       -0.81      2.09 o 
  -4   7  12        0.89        0.85      1.25 o 
  -3   7  12        1.85        1.86      1.29 o 
  -2   7  12        5.47        6.74      1.55 o 
  -1   7  12      147.46      157.60      5.46 o 
   0   7  12      153.29      151.38      5.35 o 
   1   7  12      147.47      147.24      5.39 o 
   2   7  12        5.48        7.82      1.70 o 
   3   7  12        1.85        3.78      1.45 o 
   4   7  12        0.89        0.49      2.27 o 
   5   7  12        0.05       -2.94      2.94 o 
  -5   8  12       18.68       25.94      4.67 o 
  -4   8  12       13.57       21.67      3.92 o 
  -3   8  12        9.82        9.31      1.79 o 
  -2   8  12       11.23        7.81      1.53 o 
  -1   8  12        6.30        5.48      1.59 o 
   0   8  12       53.40       60.42      3.51 o 
   1   8  12        6.32        2.12      1.83 o 
   2   8  12       11.17       12.42      2.29 o 
   3   8  12        9.83       11.28      1.98 o 
   4   8  12       13.56       11.90      2.50 o 
   5   8  12       18.67       24.02      4.38 o 
  -4   9  12       12.03       14.46      3.54 o 
  -3   9  12       19.52       25.97      4.07 o 
  -2   9  12       47.70       53.47      3.12 o 
  -1   9  12       19.03       16.92      2.18 o 
   0   9  12        0.90        3.12      1.40 o 
   1   9  12       19.04       15.25      2.09 o 
   2   9  12       47.70       49.89      4.83 o 
   3   9  12       19.51       22.47      2.89 o 
   4   9  12       12.01       11.20      2.66 o 
  -3  10  12        7.35        4.60      2.42 o 
  -2  10  12       11.05       17.00      2.93 o 
  -1  10  12       13.09       15.48      2.27 o 
   0  10  12        0.00       -0.48      1.34 o 
   1  10  12       13.07       16.55      2.80 o 
   2  10  12       11.05       17.81      2.88 o 
   3  10  12        7.33        3.58      2.16 o 
  -1  11  12       11.85       17.49      3.83 o 
   0  11  12        5.94        7.14      2.50 o 
   1  11  12       11.88       16.17      3.00 o 
   1   0  13       34.18       22.29      3.25 o 
   2   0  13      769.58      796.58     13.13 o 
   3   0  13       67.50       63.34      8.37 o 
   4   0  13        6.77        8.60      3.70 o 
   5   0  13       20.92       15.75      3.24 o 
   6   0  13       46.50       45.10      4.26 o 
  -6   1  13        3.76        4.95      2.14 o 
  -5   1  13       11.31        8.47      2.77 o 
  -4   1  13      104.56       91.71      6.07 o 
  -3   1  13      283.09      248.93      8.28 o 
  -2   1  13      214.38      218.08      4.98 o 
  -1   1  13        6.87        1.64      1.00 o 
   0   1  13      319.56      361.36      6.08 o 
   1   1  13        6.87        3.17      1.35 o 
   2   1  13      214.59      211.27      4.75 o 
   3   1  13      283.39      252.99      8.30 o 
   4   1  13      104.55      111.11      6.76 o 
   5   1  13       11.31       16.97      6.85 o 
   6   1  13        3.75        3.29      2.45 o 
  -6   2  13       15.97        8.96      2.49 o 
  -5   2  13       26.56       21.58      3.49 o 
  -4   2  13       62.82       62.29      7.94 o 
  -3   2  13       30.01       36.91      4.29 o 
  -2   2  13      209.00      207.76      5.12 o 
  -1   2  13      135.00      141.27      3.73 o 
   0   2  13      146.50      124.93      4.07 o 
   1   2  13      135.26      142.52      4.34 o 
   2   2  13      208.95      202.82      6.04 o 
   3   2  13       30.00       41.35      6.09 o 
   4   2  13       62.66       63.55      5.37 o 
   5   2  13       26.54       22.06      3.99 o 
   6   2  13       15.90       14.01      3.61 o 
  -6   3  13        2.04       -0.80      2.38 o 
  -5   3  13       23.53       19.54      2.87 o 
  -4   3  13       45.13       37.88      4.05 o 
  -3   3  13      200.88      182.74      4.77 o 
  -2   3  13       89.76       83.76      6.42 o 
  -1   3  13       54.00       49.52      2.86 o 
   0   3  13      116.04       96.34      3.90 o 
   1   3  13       54.02       40.98      2.82 o 
   2   3  13       90.01       81.19      5.05 o 
   3   3  13      200.85      207.18      9.35 o 
   4   3  13       45.19       30.00      3.99 o 
   5   3  13       23.54       20.27      9.35 o 
   6   3  13        2.04        5.08      3.22 o 
  -6   4  13       21.61       22.95      3.21 o 
  -5   4  13        0.10       -0.20      1.55 o 
  -4   4  13       18.53       19.43      3.24 o 
  -3   4  13       23.75       23.82      2.57 o 
  -2   4  13       56.61       59.85      3.09 o 
  -1   4  13      110.77      109.80      3.66 o 
   0   4  13      249.42      229.86      5.80 o 
   1   4  13      110.85      110.41      5.85 o 
   2   4  13       56.58       66.66      2.91 o 
   3   4  13       23.79       24.47      2.48 o 
   4   4  13       18.44       26.11      7.28 o 
   5   4  13        0.10        0.35      2.45 o 
   6   4  13       21.52       17.53      6.20 o 
  -6   5  13        3.69        3.38      2.82 o 
  -5   5  13        1.10        1.54      1.42 o 
  -4   5  13       29.78       29.12      3.36 o 
  -3   5  13       71.21       65.14      4.95 o 
  -2   5  13       81.36       67.74      6.17 o 
  -1   5  13      144.22      138.19     11.74 o 
   0   5  13      443.18      422.49      8.80 o 
   1   5  13      144.32      148.36      4.20 o 
   2   5  13       81.30       74.19      4.13 o 
   3   5  13       71.20       68.28      4.09 o 
   4   5  13       29.78       27.64      4.38 o 
   5   5  13        1.09        2.83      2.75 o 
   6   5  13        3.69        6.02      3.06 o 
  -5   6  13        0.98       -0.51      3.59 o 
  -4   6  13        5.27        5.07      1.58 o 
  -3   6  13       43.34       47.90      3.21 o 
  -2   6  13       36.18       35.25      3.09 o 
  -1   6  13       48.49       50.52      4.60 o 
   0   6  13      114.11      136.68      7.98 o 
   1   6  13       48.50       58.61      3.28 o 
   2   6  13       36.19       36.50      3.04 o 
   3   6  13       43.35       43.83      3.54 o 
   4   6  13        5.31       -0.24      5.87 o 
   5   6  13        0.98        0.65      2.46 o 
  -5   7  13       11.92       11.78      3.34 o 
  -4   7  13        7.35        3.64      1.87 o 
  -3   7  13        6.89        8.66      1.75 o 
  -2   7  13       42.10       44.91      3.13 o 
  -1   7  13      114.93       98.57      5.41 o 
   0   7  13        6.50       10.14      2.17 o 
   1   7  13      114.93      116.22      4.25 o 
   2   7  13       42.18       48.00      3.17 o 
   3   7  13        6.88        9.59      2.20 o 
   4   7  13        7.35        7.17      3.15 o 
   5   7  13       11.91       10.22      3.22 o 
  -4   8  13       32.71       34.26      4.75 o 
  -3   8  13       12.31       17.47      2.18 o 
  -2   8  13       11.41       10.70      2.13 o 
  -1   8  13       31.60       32.28      2.76 o 
   0   8  13       50.42       52.70      7.35 o 
   1   8  13       31.61       31.78      3.20 o 
   2   8  13       11.43       11.31      2.04 o 
   3   8  13       12.28       11.32      2.43 o 
   4   8  13       32.71       34.10      5.11 o 
  -3   9  13        3.26        3.91      2.46 o 
  -2   9  13       25.51       30.97      2.47 o 
  -1   9  13        0.73       -0.32      1.31 o 
   0   9  13        1.94       -0.36      1.19 o 
   1   9  13        0.72        3.94      1.86 o 
   2   9  13       25.50       30.26      2.87 o 
   3   9  13        3.27        4.36      2.05 o 
  -2  10  13        8.96        6.22      2.30 o 
  -1  10  13        6.31        7.27      1.97 o 
   0  10  13       20.22       19.37      3.08 o 
   1  10  13        6.33        7.68      2.37 o 
   2  10  13        8.97       14.00      3.71 o 
   0   0  14        3.55        6.94      2.94 o 
   1   0  14       31.38       25.97      4.67 o 
   2   0  14      362.42      318.99      6.24 o 
   3   0  14        4.13        4.89      2.31 o 
   4   0  14        7.72        5.68      2.72 o 
   5   0  14        6.59        6.65      2.69 o 
   6   0  14        5.03        6.69      2.96 o 
  -6   1  14       21.99       29.48      3.62 o 
  -5   1  14       12.92       14.50      3.80 o 
  -4   1  14       48.02       53.83     13.15 o 
  -3   1  14      301.34      251.54      8.38 o 
  -2   1  14       14.65       20.75      2.06 o 
  -1   1  14      428.12      439.24      7.05 o 
   0   1  14       13.61       16.13      1.73 o 
   1   1  14      428.36      443.76     13.12 o 
   2   1  14       14.66       19.41      1.93 o 
   3   1  14      301.14      271.38     12.94 o 
   4   1  14       48.16       49.60      4.91 o 
   5   1  14       12.95       15.64      4.67 o 
   6   1  14       21.96       27.88      4.52 o 
  -6   2  14       13.85       16.55      2.85 o 
  -5   2  14       13.78       11.49      3.26 o 
  -4   2  14        4.76        7.09      3.59 o 
  -3   2  14       17.53       24.20      3.38 o 
  -2   2  14      296.82      304.68      6.40 o 
  -1   2  14       43.87       31.23      2.29 o 
   0   2  14      471.41      479.32      8.55 o 
   1   2  14       43.82       35.69      2.71 o 
   2   2  14      296.68      303.18      6.17 o 
   3   2  14       17.45       24.39      3.70 o 
   4   2  14        4.77        2.17      3.04 o 
   5   2  14       13.78       13.75      3.34 o 
   6   2  14       13.82       16.94      3.83 o 
  -6   3  14       26.09       25.69      3.36 o 
  -5   3  14        3.54        4.15      2.15 o 
  -4   3  14       86.97       98.34      6.65 o 
  -3   3  14       34.86       40.28      3.40 o 
  -2   3  14       31.73       41.08      3.13 o 
  -1   3  14      136.50      121.99      4.09 o 
   0   3  14      291.05      258.35      6.18 o 
   1   3  14      136.40      125.69      6.62 o 
   2   3  14       31.77       39.67      4.43 o 
   3   3  14       34.85       33.96      6.31 o 
   4   3  14       86.87       83.09      6.52 o 
   5   3  14        3.53        4.75      2.69 o 
   6   3  14       26.09       25.91      4.49 o 
  -6   4  14       20.73       16.69      3.00 o 
  -5   4  14       17.06       17.91      2.90 o 
  -4   4  14        9.98       13.50      2.34 o 
  -3   4  14       29.50       34.47      3.83 o 
  -2   4  14       28.70       28.49      2.32 o 
  -1   4  14       60.08       71.27      4.83 o 
   0   4  14       25.67       17.07      2.26 o 
   1   4  14       60.16       74.48      5.40 o 
   2   4  14       28.60       27.78      2.51 o 
   3   4  14       29.54       33.29      6.96 o 
   4   4  14        9.96        8.70      2.91 o 
   5   4  14       17.09       17.09      3.68 o 
   6   4  14       20.75       17.88      5.54 o 
  -5   5  14        0.57       -0.30      1.38 o 
  -4   5  14       21.15       26.30      2.72 o 
  -3   5  14       21.78       20.22      2.67 o 
  -2   5  14       50.44       60.50      4.08 o 
  -1   5  14       98.02       94.31      5.96 o 
   0   5  14        1.49        2.75      1.50 o 
   1   5  14       97.96       90.21      4.28 o 
   2   5  14       50.47       54.44      4.39 o 
   3   5  14       21.77       21.89      2.58 o 
   4   5  14       21.05       28.47      6.41 o 
   5   5  14        0.57        2.14      2.60 o 
  -5   6  14       26.08       26.57      6.41 o 
  -4   6  14       12.31       11.67      1.99 o 
  -3   6  14       10.41       10.17      2.38 o 
  -2   6  14       47.19       44.37      3.57 o 
  -1   6  14       52.22       54.51      4.77 o 
   0   6  14       81.14       73.39      4.30 o 
   1   6  14       52.20       50.04      3.23 o 
   2   6  14       47.14       47.68      3.00 o 
   3   6  14       10.42        9.75      2.20 o 
   4   6  14       12.33       13.18      3.30 o 
   5   6  14       26.15       24.90      4.21 o 
  -4   7  14       11.33       17.63      2.74 o 
  -3   7  14       17.75       13.54      2.07 o 
  -2   7  14       16.53       23.96      2.77 o 
  -1   7  14       23.19       26.32      4.24 o 
   0   7  14       37.88       33.70      3.24 o 
   1   7  14       23.13       34.82      5.81 o 
   2   7  14       16.52       23.57      2.39 o 
   3   7  14       17.79       13.21      2.59 o 
   4   7  14       11.30       13.53      3.59 o 
  -4   8  14       27.21       40.38      5.35 o 
  -3   8  14        5.33        5.90      1.73 o 
  -2   8  14        4.18        4.25      1.54 o 
  -1   8  14       13.48       13.58      2.15 o 
   0   8  14        0.05       -0.24      1.64 o 
   1   8  14       13.51       14.20      2.31 o 
   2   8  14        4.20        1.25      1.42 o 
   3   8  14        5.31        4.72      2.08 o 
   4   8  14       27.25       22.76      4.43 o 
  -3   9  14       38.09       45.61      5.53 o 
  -2   9  14        0.60        0.61      1.35 o 
  -1   9  14        2.82        3.73      1.65 o 
   0   9  14        1.14        0.28      1.31 o 
   1   9  14        2.83        3.55      1.84 o 
   2   9  14        0.60       -1.30      1.34 o 
   3   9  14       38.06       38.73      4.06 o 
  -1  10  14        4.81        1.87      1.69 o 
   0  10  14        1.64        1.09      1.76 o 
   1  10  14        4.83        5.59      2.16 o 
   1   0  15      205.48      171.11      4.46 o 
   2   0  15       97.05       79.51      4.99 o 
   3   0  15        7.38        4.01      2.07 o 
   4   0  15        0.67       -2.05      3.70 o 
   5   0  15       12.27       12.10      3.28 o 
   6   0  15        0.00       -1.29      3.04 o 
  -6   1  15        7.08        8.42      2.42 o 
  -5   1  15        7.43        3.46      2.51 o 
  -4   1  15       63.39       65.56      5.69 o 
  -3   1  15       54.38       56.79      5.07 o 
  -2   1  15        7.32        9.16      1.74 o 
  -1   1  15       48.65       60.30      3.15 o 
   0   1  15      107.36      122.91      4.80 o 
   1   1  15       48.75       53.91      3.28 o 
   2   1  15        7.28        9.06      2.65 o 
   3   1  15       54.34       58.49      5.15 o 
   4   1  15       63.48       60.04      5.51 o 
   5   1  15        7.45       10.05      5.44 o 
   6   1  15        7.06        4.51      2.75 o 
  -6   2  15       31.36       37.71      4.06 o 
  -5   2  15        9.02        6.99      2.91 o 
  -4   2  15        1.63        5.08      2.51 o 
  -3   2  15        1.50        0.62      1.83 o 
  -2   2  15      128.50      121.23      3.78 o 
  -1   2  15       12.26       15.53      1.85 o 
   0   2  15       91.28       84.73      3.75 o 
   1   2  15       12.25       15.94      2.05 o 
   2   2  15      128.40      128.48      4.04 o 
   3   2  15        1.48        1.43      1.88 o 
   4   2  15        1.65        4.61      2.51 o 
   5   2  15        9.01        6.25      2.84 o 
   6   2  15       31.31       34.35      4.91 o 
  -5   3  15       20.00       19.08      2.88 o 
  -4   3  15       23.37       23.04      5.11 o 
  -3   3  15       30.17       30.73      3.22 o 
  -2   3  15        5.55        7.45      1.52 o 
  -1   3  15      101.36      104.03      5.24 o 
   0   3  15       42.16       41.20      3.12 o 
   1   3  15      101.49      107.40     11.84 o 
   2   3  15        5.53        8.95      1.60 o 
   3   3  15       30.15       33.59     13.81 o 
   4   3  15       23.33       20.09      3.69 o 
   5   3  15       20.03       22.05      3.99 o 
  -5   4  15       16.05       13.61      3.10 o 
  -4   4  15       32.90       38.70      4.20 o 
  -3   4  15       21.73       32.12      3.92 o 
  -2   4  15       31.23       25.57      3.14 o 
  -1   4  15       32.59       28.92      2.43 o 
   0   4  15       38.95       36.06      3.05 o 
   1   4  15       32.51       27.18      5.00 o 
   2   4  15       31.24       24.34      2.51 o 
   3   4  15       21.66       22.82      5.11 o 
   4   4  15       32.82       39.78      4.64 o 
   5   4  15       16.03       13.82      3.50 o 
  -5   5  15       19.02       22.08      2.64 o 
  -4   5  15        6.24        7.02      1.87 o 
  -3   5  15       19.07       22.25      3.91 o 
  -2   5  15        8.51        7.54      1.55 o 
  -1   5  15       43.14       49.60      3.12 o 
   0   5  15        9.11        9.63      2.07 o 
   1   5  15       43.19       45.26      3.41 o 
   2   5  15        8.53        7.05      1.87 o 
   3   5  15       19.10       17.41      3.59 o 
   4   5  15        6.22        8.17      3.04 o 
   5   5  15       19.05       15.47      4.46 o 
  -4   6  15       28.75       34.59      5.02 o 
  -3   6  15        9.19       11.39      2.25 o 
  -2   6  15       38.39       35.69      3.37 o 
  -1   6  15        7.31        5.55      1.98 o 
   0   6  15       18.49       14.01      2.33 o 
   1   6  15        7.35        4.80      1.81 o 
   2   6  15       38.42       42.95      3.09 o 
   3   6  15        9.14        7.96      2.97 o 
   4   6  15       28.73       29.90      4.61 o 
  -4   7  15        1.80        0.82      1.94 o 
  -3   7  15       12.41       15.98      2.35 o 
  -2   7  15       18.58       22.18      2.87 o 
  -1   7  15       21.47       29.75      3.99 o 
   0   7  15       24.77       25.23      3.23 o 
   1   7  15       21.42       27.89      2.68 o 
   2   7  15       18.54       17.97      2.66 o 
   3   7  15       12.38       14.22      3.59 o 
   4   7  15        1.78        0.54      2.46 o 
  -3   8  15        2.68        4.35      1.73 o 
  -2   8  15       13.62       17.89      2.36 o 
  -1   8  15       14.04       16.44      6.09 o 
   0   8  15        6.94        4.10      1.95 o 
   1   8  15       14.03       17.01      2.30 o 
   2   8  15       13.60       12.15      2.49 o 
   3   8  15        2.68        2.32      2.53 o 
  -2   9  15        1.94        4.40      1.71 o 
  -1   9  15        1.27        1.50      1.51 o 
   0   9  15        2.37        3.58      1.76 o 
   1   9  15        1.28        3.43      1.70 o 
   2   9  15        1.93        2.12      2.07 o 
   0   0  16      502.06      530.82     15.33 o 
   1   0  16       67.54       67.32      3.39 o 
   2   0  16       73.10       74.61      5.76 o 
   3   0  16       13.75       12.64      2.97 o 
   4   0  16        6.79       12.01      3.22 o 
   5   0  16        0.62       -0.64      4.46 o 
  -5   1  16       10.09       11.02      3.30 o 
  -4   1  16        0.76       -2.00      2.13 o 
  -3   1  16       10.76        9.19      2.75 o 
  -2   1  16        4.39        1.48      1.33 o 
  -1   1  16        6.04        4.90      1.78 o 
   0   1  16       19.89       13.41      1.89 o 
   1   1  16        6.05        5.73      1.60 o 
   2   1  16        4.41       -1.54      1.54 o 
   3   1  16       10.79       11.31      2.99 o 
   4   1  16        0.78        1.04      2.14 o 
   5   1  16       10.07        9.46      3.15 o 
  -5   2  16       28.71       28.09      5.33 o 
  -4   2  16       11.15        9.29      5.33 o 
  -3   2  16        1.06        2.02      1.97 o 
  -2   2  16        9.88       10.49      1.64 o 
  -1   2  16      188.71      179.59      8.35 o 
   0   2  16        3.59        3.72      1.38 o 
   1   2  16      188.80      168.09      5.15 o 
   2   2  16        9.89        7.50      2.61 o 
   3   2  16        1.06        3.06      2.19 o 
   4   2  16       11.12       14.75      8.15 o 
   5   2  16       28.71       27.27      4.30 o 
  -5   3  16        3.11        2.32      2.45 o 
  -4   3  16       22.84       18.02      3.59 o 
  -3   3  16       15.51       14.16      2.54 o 
  -2   3  16       41.42       46.98      3.03 o 
  -1   3  16        2.48        2.58      1.34 o 
   0   3  16      201.29      193.63      5.78 o 
   1   3  16        2.46        1.29      1.50 o 
   2   3  16       41.42       38.21      4.53 o 
   3   3  16       15.57       19.02      3.68 o 
   4   3  16       22.84       23.68      4.57 o 
   5   3  16        3.10        1.34      2.91 o 
  -5   4  16        3.98        2.45      1.75 o 
  -4   4  16        3.15        3.55      1.87 o 
  -3   4  16        9.86       11.46      2.47 o 
  -2   4  16        5.10        2.93      1.41 o 
  -1   4  16        8.83        8.40      2.59 o 
   0   4  16       20.21       17.99      2.44 o 
   1   4  16        8.88       12.54      2.14 o 
   2   4  16        5.12        0.22      2.00 o 
   3   4  16        9.84        9.46      2.92 o 
   4   4  16        3.14        3.73      2.75 o 
   5   4  16        3.94        8.57      3.30 o 
  -4   5  16        7.47        7.71      2.17 o 
  -3   5  16       14.79       10.94      2.40 o 
  -2   5  16       11.79       14.28      2.02 o 
  -1   5  16        2.93        5.57      1.62 o 
   0   5  16       35.49       34.53      3.32 o 
   1   5  16        2.90        3.09      1.69 o 
   2   5  16       11.79       15.07      3.22 o 
   3   5  16       14.74       18.16      3.54 o 
   4   5  16        7.50        6.39      2.91 o 
  -4   6  16        7.19        8.06      2.26 o 
  -3   6  16       16.92       25.80      7.52 o 
  -2   6  16       10.55       14.68      2.08 o 
  -1   6  16       27.82       29.00      2.71 o 
   0   6  16        6.87        5.39      1.96 o 
   1   6  16       27.90       33.77      3.35 o 
   2   6  16       10.59        7.46      2.72 o 
   3   6  16       16.91       24.68      4.15 o 
   4   6  16        7.18        7.94      3.23 o 
  -3   7  16       20.10       23.42      2.77 o 
  -2   7  16        9.50       10.95      2.36 o 
  -1   7  16        0.10       -1.10      1.66 o 
   0   7  16       22.01       30.26      3.35 o 
   1   7  16        0.10        1.16      1.64 o 
   2   7  16        9.49       10.92      2.46 o 
   3   7  16       20.10       22.81      6.31 o 
  -2   8  16       20.38       25.90      2.82 o 
  -1   8  16       16.65       10.80      2.44 o 
   0   8  16       13.62       12.01      2.52 o 
   1   8  16       16.66       11.91      2.12 o 
   2   8  16       20.40       24.06      3.66 o 
  -1   9  16       12.50       13.56      3.24 o 
   0   9  16        1.07        1.95      1.43 o 
   1   9  16       12.52       14.79      5.08 o 
   1   0  17      189.40      185.13      4.92 o 
   2   0  17       68.04       61.72      5.54 o 
   3   0  17       73.68       75.29      6.14 o 
   4   0  17        4.45        3.15      3.80 o 
   5   0  17       42.45       43.25      5.20 o 
  -5   1  17        5.48        4.21      2.82 o 
  -4   1  17       23.10       19.60      3.71 o 
  -3   1  17       29.63       34.45      4.38 o 
  -2   1  17        2.21        1.18      1.73 o 
  -1   1  17      116.40      115.79      4.40 o 
   0   1  17      304.80      319.85      6.55 o 
   1   1  17      116.48      121.82      4.36 o 
   2   1  17        2.21        0.87      2.15 o 
   3   1  17       29.73       36.30      4.53 o 
   4   1  17       23.05       23.93      3.96 o 
   5   1  17        5.47        2.70      3.91 o 
  -5   2  17        5.68       10.35      3.15 o 
  -4   2  17       12.79       12.79      3.34 o 
  -3   2  17        1.07        0.97      1.75 o 
  -2   2  17        2.95        2.65      1.92 o 
  -1   2  17       21.05       17.75      2.24 o 
   0   2  17       47.81       54.05      3.33 o 
   1   2  17       21.09       19.64      2.89 o 
   2   2  17        2.96        3.00      2.25 o 
   3   2  17        1.08       -2.17      2.17 o 
   4   2  17       12.72       13.91      3.38 o 
   5   2  17        5.70        6.14      3.06 o 
  -5   3  17        0.43        4.35      4.13 o 
  -4   3  17       12.07       14.16      2.78 o 
  -3   3  17        8.33        8.83      2.33 o 
  -2   3  17        6.92        6.45      2.09 o 
  -1   3  17       64.99       72.66      4.60 o 
   0   3  17       22.12       23.86      2.49 o 
   1   3  17       65.03       84.60      4.30 o 
   2   3  17        6.90        8.04      2.69 o 
   3   3  17        8.33        8.48      2.92 o 
   4   3  17       12.11       17.92      3.81 o 
   5   3  17        0.42       -0.22      3.48 o 
  -4   4  17        4.18        3.05      1.96 o 
  -3   4  17       53.88       47.08      4.79 o 
  -2   4  17        9.28       10.54      2.20 o 
  -1   4  17      136.86      132.54      9.72 o 
   0   4  17        1.11        0.84      1.61 o 
   1   4  17      136.97      136.33      7.23 o 
   2   4  17        9.27        9.26      4.57 o 
   3   4  17       53.91       50.95      5.53 o 
   4   4  17        4.20        8.05      3.15 o 
  -4   5  17        0.18        0.11      2.95 o 
  -3   5  17        8.32        7.90      2.24 o 
  -2   5  17        2.96        3.34      1.48 o 
  -1   5  17       66.89       74.95      4.06 o 
   0   5  17      272.20      287.58     10.80 o 
   1   5  17       66.76       71.64      4.51 o 
   2   5  17        2.96        3.59      3.37 o 
   3   5  17        8.35        6.02      2.72 o 
   4   5  17        0.18       -1.21      2.56 o 
  -3   6  17       35.63       47.30      4.22 o 
  -2   6  17       17.30       15.90      2.30 o 
  -1   6  17       51.30       48.44      4.52 o 
   0   6  17       11.92       13.58      2.49 o 
   1   6  17       51.20       52.93      4.08 o 
   2   6  17       17.27       19.66      3.83 o 
   3   6  17       35.71       49.79      8.04 o 
  -3   7  17        2.89       11.41      3.37 o 
  -2   7  17        9.21        8.57      2.00 o 
  -1   7  17       10.81       15.31      2.28 o 
   0   7  17        6.07        8.33      2.36 o 
   1   7  17       10.78       12.66      2.58 o 
   2   7  17        9.23        7.69      2.99 o 
   3   7  17        2.91       -0.87      3.70 o 
  -1   8  17        4.39        3.41      1.65 o 
   0   8  17        8.91        7.53      2.25 o 
   1   8  17        4.39        3.16      3.48 o 
   0   0  18       10.18       18.69      7.07 o 
   1   0  18        1.40        4.58      1.52 o 
   2   0  18       30.73       28.32      4.00 o 
   3   0  18        2.87        2.06      2.29 o 
   4   0  18        3.65        4.29      2.91 o 
  -4   1  18       19.78       30.89      4.69 o 
  -3   1  18       48.27       55.08      5.53 o 
  -2   1  18        5.12        2.19      1.91 o 
  -1   1  18       83.40       97.67      4.26 o 
   0   1  18       27.98       31.32      2.71 o 
   1   1  18       83.31       93.16      4.07 o 
   2   1  18        5.14        2.38      2.19 o 
   3   1  18       48.29       49.91      6.74 o 
   4   1  18       19.76       19.78      4.07 o 
  -4   2  18       30.24       20.42      3.83 o 
  -3   2  18       36.50       40.38      3.93 o 
  -2   2  18        9.62        9.39      3.24 o 
  -1   2  18        5.55        4.50      1.55 o 
   0   2  18       93.80      100.99      7.00 o 
   1   2  18        5.58        7.77      2.68 o 
   2   2  18        9.59        5.01      2.53 o 
   3   2  18       36.49       34.09      4.58 o 
   4   2  18       30.19       29.56      4.60 o 
  -4   3  18       11.21        3.09      2.24 o 
  -3   3  18       11.29       15.61      2.65 o 
  -2   3  18        2.78        5.04      2.17 o 
  -1   3  18        6.76        9.41      1.90 o 
   0   3  18      185.28      182.82      5.32 o 
   1   3  18        6.80        6.56      2.61 o 
   2   3  18        2.80       -0.87      2.14 o 
   3   3  18       11.36       12.07      3.30 o 
   4   3  18       11.23       16.15      3.80 o 
  -4   4  18       31.66       35.69      3.86 o 
  -3   4  18       15.00       14.25      2.72 o 
  -2   4  18       12.58       15.00      2.62 o 
  -1   4  18       57.81       61.07      3.92 o 
   0   4  18       16.00       15.11      2.18 o 
   1   4  18       57.78       58.69      5.54 o 
   2   4  18       12.58       14.50      3.37 o 
   3   4  18       15.01       12.54      5.87 o 
   4   4  18       31.64       24.42      5.44 o 
  -3   5  18        3.27        5.19      2.13 o 
  -2   5  18        0.64        0.41      1.62 o 
  -1   5  18        3.74        6.11      1.92 o 
   0   5  18        0.88        0.34      1.65 o 
   1   5  18        3.77       -0.14      2.14 o 
   2   5  18        0.64        1.53      2.35 o 
   3   5  18        3.29        5.49      2.84 o 
  -2   6  18        0.00       -1.60      1.60 o 
  -1   6  18       40.38       42.03      3.33 o 
   0   6  18       15.97       12.74      2.50 o 
   1   6  18       40.32       52.84      6.96 o 
   2   6  18        0.00       -1.10      2.29 o 
   3   6  18        3.69        6.09      4.57 o 
  -1   7  18        0.34       -0.08      1.52 o 
   0   7  18        5.33        5.35      2.11 o 
   1   7  18        0.34        2.42      2.38 o 
   1   0  19        2.95        3.18      1.91 o 
   2   0  19        6.48        4.74      2.14 o 
   3   0  19        5.50        5.69      2.91 o 
   4   0  19       28.25       32.34      4.77 o 
  -4   1  19       36.02       42.37      5.38 o 
  -3   1  19        0.25       -0.46      1.79 o 
  -2   1  19       11.44        9.33      2.29 o 
  -1   1  19        1.06        3.36      1.87 o 
   0   1  19        4.46        4.09      1.66 o 
   1   1  19        1.05        1.95      1.70 o 
   2   1  19       11.48       10.11      2.92 o 
   3   1  19        0.24       -0.32      5.98 o 
   4   1  19       35.96       34.04      4.99 o 
  -4   2  19       22.51       24.94      6.20 o 
  -3   2  19       23.72       34.21      4.54 o 
  -2   2  19        0.14        0.76      1.79 o 
  -1   2  19       15.05       15.84      4.76 o 
   0   2  19       24.02       34.59      2.91 o 
   1   2  19       15.04       19.09      3.63 o 
   2   2  19        0.14        5.30      2.51 o 
   3   2  19       23.73       30.39      4.67 o 
   4   2  19       22.53       35.22      7.17 o 
  -3   3  19       18.25       21.18      3.35 o 
  -2   3  19        5.96        8.30      2.30 o 
  -1   3  19        3.49        6.87      1.80 o 
   0   3  19        1.22       -0.40      1.36 o 
   1   3  19        3.50        5.98      2.77 o 
   2   3  19        5.97        7.53      3.06 o 
   3   3  19       18.22       17.65      3.81 o 
  -3   4  19        4.52        4.35      2.82 o 
  -2   4  19        5.51        4.62      2.01 o 
  -1   4  19        6.62        8.37      1.93 o 
   0   4  19       28.97       35.45      3.13 o 
   1   4  19        6.59        5.08      2.84 o 
   2   4  19        5.50        5.98      2.92 o 
   3   4  19        4.54        5.32      3.13 o 
  -2   5  19        6.59        5.67      2.21 o 
  -1   5  19       20.70       26.22      2.78 o 
   0   5  19        2.43        5.98      1.92 o 
   1   5  19       20.70       22.24      3.90 o 
   2   5  19        6.56        3.51      2.94 o 
  -1   6  19        4.93        3.60      1.95 o 
   0   6  19        3.79        3.93      1.95 o 
   1   6  19        4.94        4.24      2.61 o 
   0   0  20       11.80       15.68      3.24 o 
   1   0  20        2.44        6.31      2.13 o 
   2   0  20        4.95        4.77      2.13 o 
   3   0  20        5.03        7.86      3.13 o 
  -3   1  20        9.61        8.77      2.59 o 
  -2   1  20        0.52        2.08      1.97 o 
  -1   1  20       47.16       50.95      4.94 o 
   0   1  20        1.81        1.06      1.57 o 
   1   1  20       47.16       58.05      4.65 o 
   2   1  20        0.52        0.62      1.79 o 
   3   1  20        9.59        4.13      2.77 o 
  -3   2  20        1.68       -0.08      1.91 o 
  -2   2  20       31.87       29.08      4.39 o 
  -1   2  20        1.85        3.14      2.00 o 
   0   2  20       15.42       18.12      2.39 o 
   1   2  20        1.86        0.14      1.73 o 
   2   2  20       31.87       30.32      4.30 o 
   3   2  20        1.66        2.41      2.75 o 
  -2   3  20        3.53        5.03      2.17 o 
  -1   3  20       42.54       48.17      4.64 o 
   0   3  20       64.34       73.02      4.25 o 
   1   3  20       42.43       51.41      6.79 o 
   2   3  20        3.54        3.91      2.65 o 
  -2   4  20        7.48        8.56      2.40 o 
  -1   4  20        5.79       11.58      2.93 o 
   0   4  20       11.30        9.49      2.02 o 
   1   4  20        5.78        1.61      2.61 o 
   2   4  20        7.45        2.12      2.60 o 
  -1   5  20        3.91        4.50      2.17 o 
   0   5  20        0.84       -1.47      1.75 o 
   1   5  20        3.91        2.67      2.66 o 
   1   0  21        9.10        7.83      2.42 o 
   2   0  21       14.94       13.83      4.39 o 
  -2   1  21        4.02        1.37      2.27 o 
  -1   1  21       20.69       27.50      5.00 o 
   0   1  21       15.09       14.83      2.76 o 
   1   1  21       20.71       20.66      6.31 o 
   2   1  21        4.01        3.71      2.17 o 
  -1   2  21        0.46        1.72      1.90 o 
   0   2  21       10.90        8.02      2.41 o 
   1   2  21        0.46       -1.63      1.63 o 
  -1   3  21       13.13       11.23      2.71 o 
   0   3  21        0.61        1.88      2.04 o 
   1   3  21       13.14       14.72      2.88 o 
                                                 
