# Supplementary material for: Crystal structure of 3a,6,6,9a-tetra­methyl­dodeca­hydro­naphtho­[2,1-b]furan-2-ol
Source: Acta Crystallogr E Crystallogr Commun. 2015 Sep 12;71(Pt 10):o710–1. doi: 10.1107/S2056989015016370 (PMC4647384; doi:10.1107/S2056989015016370)
Supplement: Supplementary file 4 [file e-71-0o710-Isup4.cml]

<?xml version="1.0" encoding="UTF-8"?>
<cml convention="cmlDict:cmllite" xmlns="http://www.xml-cml.org/schema" xmlns:cmlDict="http://www.xml-cml.org/dictionary/cml/" xmlns:nameDict="http://www.xml-cml.org/dictionary/cml/name/">
  <molecule id="m1">
    <name dictRef="nameDict:unknown">3a,6,6,9a-Tetramethyldodecahydronaphtho[2,1-b]furan-2-ol</name>
    <atomArray>
      <atom id="a1" elementType="C">
        <label value="1" dictRef="cmlDict:locant"/>
        <label value="C" dictRef="cmlDict:locant"/>
      </atom>
      <atom id="a35" elementType="H"/>
      <atom id="a36" elementType="H"/>
      <atom id="a37" elementType="H"/>
      <atom id="a19" elementType="C">
        <label value="1" dictRef="cmlDict:locant"/>
      </atom>
      <atom id="a20" elementType="C">
        <label value="2" dictRef="cmlDict:locant"/>
      </atom>
      <atom id="a21" elementType="O" hydrogenCount="0">
        <label value="3" dictRef="cmlDict:locant"/>
      </atom>
      <atom id="a22" elementType="C" hydrogenCount="0">
        <label value="3a" dictRef="cmlDict:locant"/>
      </atom>
      <atom id="a23" elementType="C">
        <label value="4" dictRef="cmlDict:locant"/>
      </atom>
      <atom id="a24" elementType="C">
        <label value="5" dictRef="cmlDict:locant"/>
      </atom>
      <atom id="a25" elementType="C">
        <label value="5a" dictRef="cmlDict:locant"/>
      </atom>
      <atom id="a26" elementType="C" hydrogenCount="0">
        <label value="6" dictRef="cmlDict:locant"/>
      </atom>
      <atom id="a27" elementType="C">
        <label value="7" dictRef="cmlDict:locant"/>
      </atom>
      <atom id="a28" elementType="C">
        <label value="8" dictRef="cmlDict:locant"/>
      </atom>
      <atom id="a29" elementType="C">
        <label value="9" dictRef="cmlDict:locant"/>
      </atom>
      <atom id="a30" elementType="C" hydrogenCount="0">
        <label value="9a" dictRef="cmlDict:locant"/>
      </atom>
      <atom id="a31" elementType="C">
        <label value="9b" dictRef="cmlDict:locant"/>
      </atom>
      <atom id="a18" elementType="O">
        <label value="O" dictRef="cmlDict:locant"/>
      </atom>
      <atom id="a38" elementType="H"/>
      <atom id="a39" elementType="H"/>
      <atom id="a40" elementType="H"/>
      <atom id="a41" elementType="H"/>
      <atom id="a42" elementType="H"/>
      <atom id="a43" elementType="H"/>
      <atom id="a44" elementType="H"/>
      <atom id="a45" elementType="H"/>
      <atom id="a46" elementType="H"/>
      <atom id="a47" elementType="H"/>
      <atom id="a48" elementType="H"/>
      <atom id="a49" elementType="H"/>
      <atom id="a50" elementType="H"/>
      <atom id="a51" elementType="H"/>
      <atom id="a52" elementType="H"/>
      <atom id="a53" elementType="H"/>
      <atom id="a32" elementType="C">
        <label value="1'''" dictRef="cmlDict:locant"/>
        <label value="C'''" dictRef="cmlDict:locant"/>
      </atom>
      <atom id="a54" elementType="H"/>
      <atom id="a55" elementType="H"/>
      <atom id="a56" elementType="H"/>
      <atom id="a33" elementType="C">
        <label value="1''" dictRef="cmlDict:locant"/>
        <label value="C''" dictRef="cmlDict:locant"/>
      </atom>
      <atom id="a57" elementType="H"/>
      <atom id="a58" elementType="H"/>
      <atom id="a59" elementType="H"/>
      <atom id="a34" elementType="C">
        <label value="1'" dictRef="cmlDict:locant"/>
        <label value="C'" dictRef="cmlDict:locant"/>
      </atom>
      <atom id="a60" elementType="H"/>
      <atom id="a61" elementType="H"/>
      <atom id="a62" elementType="H"/>
    </atomArray>
    <bondArray>
      <bond id="a1_a35" atomRefs2="a1 a35" order="S"/>
      <bond id="a1_a36" atomRefs2="a1 a36" order="S"/>
      <bond id="a1_a37" atomRefs2="a1 a37" order="S"/>
      <bond id="a21_a22" atomRefs2="a21 a22" order="S"/>
      <bond id="a22_a31" atomRefs2="a22 a31" order="S"/>
      <bond id="a31_a19" atomRefs2="a31 a19" order="S"/>
      <bond id="a19_a20" atomRefs2="a19 a20" order="S"/>
      <bond id="a21_a20" atomRefs2="a21 a20" order="S"/>
      <bond id="a23_a24" atomRefs2="a23 a24" order="S"/>
      <bond id="a24_a25" atomRefs2="a24 a25" order="S"/>
      <bond id="a25_a26" atomRefs2="a25 a26" order="S"/>
      <bond id="a26_a27" atomRefs2="a26 a27" order="S"/>
      <bond id="a27_a28" atomRefs2="a27 a28" order="S"/>
      <bond id="a28_a29" atomRefs2="a28 a29" order="S"/>
      <bond id="a29_a30" atomRefs2="a29 a30" order="S"/>
      <bond id="a30_a25" atomRefs2="a30 a25" order="S"/>
      <bond id="a22_a23" atomRefs2="a22 a23" order="S"/>
      <bond id="a30_a31" atomRefs2="a30 a31" order="S"/>
      <bond id="a20_a18" atomRefs2="a20 a18" order="S"/>
      <bond id="a19_a38" atomRefs2="a19 a38" order="S"/>
      <bond id="a19_a39" atomRefs2="a19 a39" order="S"/>
      <bond id="a20_a40" atomRefs2="a20 a40" order="S"/>
      <bond id="a23_a41" atomRefs2="a23 a41" order="S"/>
      <bond id="a23_a42" atomRefs2="a23 a42" order="S"/>
      <bond id="a24_a43" atomRefs2="a24 a43" order="S"/>
      <bond id="a24_a44" atomRefs2="a24 a44" order="S"/>
      <bond id="a25_a45" atomRefs2="a25 a45" order="S"/>
      <bond id="a27_a46" atomRefs2="a27 a46" order="S"/>
      <bond id="a27_a47" atomRefs2="a27 a47" order="S"/>
      <bond id="a28_a48" atomRefs2="a28 a48" order="S"/>
      <bond id="a28_a49" atomRefs2="a28 a49" order="S"/>
      <bond id="a29_a50" atomRefs2="a29 a50" order="S"/>
      <bond id="a29_a51" atomRefs2="a29 a51" order="S"/>
      <bond id="a31_a52" atomRefs2="a31 a52" order="S"/>
      <bond id="a18_a53" atomRefs2="a18 a53" order="S"/>
      <bond id="a1_a22" atomRefs2="a1 a22" order="S"/>
      <bond id="a32_a54" atomRefs2="a32 a54" order="S"/>
      <bond id="a32_a55" atomRefs2="a32 a55" order="S"/>
      <bond id="a32_a56" atomRefs2="a32 a56" order="S"/>
      <bond id="a32_a30" atomRefs2="a32 a30" order="S"/>
      <bond id="a33_a57" atomRefs2="a33 a57" order="S"/>
      <bond id="a33_a58" atomRefs2="a33 a58" order="S"/>
      <bond id="a33_a59" atomRefs2="a33 a59" order="S"/>
      <bond id="a33_a26" atomRefs2="a33 a26" order="S"/>
      <bond id="a34_a60" atomRefs2="a34 a60" order="S"/>
      <bond id="a34_a61" atomRefs2="a34 a61" order="S"/>
      <bond id="a34_a62" atomRefs2="a34 a62" order="S"/>
      <bond id="a34_a26" atomRefs2="a34 a26" order="S"/>
    </bondArray>
  </molecule>
</cml>
